# Supplementary material for: Transcriptomic landscape of CD8+ and CD4 + T-LGL leukemia revealed the distinct impact of STAT3 and STAT5B activating mutations
Source: Leukemia. 2025 Jul 28;39(10):2364–74. doi: 10.1038/s41375-025-02708-1 (PMC12463674; doi:10.1038/s41375-025-02708-1)
Supplement: Supplementary file 2 — Suppl_table_1_rev [file 41375_2025_2708_MOESM2_ESM.xlsx]

## Sheet: Suppl_table_1
Supplementary Table 1. Biological and clinical features of the validation cohort.
PATIENT CODE	Sex/Age	T-LGLL	Immunophenotype of the T-LGL clone	STAT3 mutations	STAT5B mutations	WBC 109/L	ANC 109/L	Hb g/L	PLT 109/L
21	F/73	CD8+	CD16+/CD56-/CD57+	STAT3 Y640F	WT	6.29	0.40	145	178
22	M/71	CD8+	CD16+/CD56-/CD57+	STAT3 Y640F	WT	6.09	1.32	132	167
23	F/67	CD8+	CD16+/CD56-/CD57+	STAT3 Y640F	WT	4.55	0.56	156	232
24	F/87	CD8+	CD16+/CD56-/CD57+	STAT3 D661Y	WT	5.23	1.01	133	242
25	F/69	CD8+	CD16+/CD56-/CD57+	STAT3 D661Y	WT	8.23	0.94	141	176
26	M/66	CD8+	CD16-/CD56-/CD57+	WT	WT	3.42	1.94	136	199
27	M/68	CD8+	CD16-/CD56+/CD57+	WT	WT	6.17	2.71	186	213
28	F/83	CD8+	CD16-/CD56+/CD57+	WT	WT	9.32	3.23	178	216
29	M/71	CD8+	CD16-/CD56-/CD57+	WT	WT	8.34	2.40	140	277
30	M/68	CD8+	CD16-/CD56+/CD57+	WT	WT	5.1	3.76	154	249
31	F/77	CD4+	CD16-/CD56+/CD57+	WT	STAT5B N642H	10.32	3.03	187	232
32	M/85	CD4+	CD16-/CD56+/CD57+	WT	STAT5B Y665F	14.07	6.41	154	169
33	F/75	CD4+	CD16+/CD56+/CD57+	WT	STAT5B Y665F	5.32	4.76	156	211
34	M/59	CD4+	CD16-/CD56+/CD57+	WT	STAT5B T628S	13.18	2.08	137	187
35	M/80	CD4+	CD16-/CD56+/CD57+	WT	STAT5B T628S	12.43	2.13	172	179
36	F/87	CD4+	CD16+/CD56+/CD57+	WT	WT	7.21	4.15	141	240
37	M/67	CD4+	CD16-/CD56+/CD57+	WT	WT	7.27	3.58	150	334
38	F/73	CD4+	CD16-/CD56+/CD57+	WT	WT	15.22	5.66	143	287
39	F/72	CD4+	CD16-/CD56+/CD57+	WT	WT	9.03	2.76	169	191
40	M/88	CD4+	CD16-/CD56+/CD57+	WT	WT	7.47	4.04	152	215
Note: ALC: absolute lymphocyte count, ANC: absolute neutrophil count, C: clonal, CD: Cluster of differentiation, F: female, Hb: hemoglobin, M: male, PLT: platelets, STAT3: Signal transducer and activator of transcription 3, STAT5B: Signal transducer and activator of transcription 5B, T-LGL: T-Large Granular Lymphocytes, WBC: white blood count, WT: Wild type.
