# Supplementary material for: Transcriptomic landscape of CD8+ and CD4 + T-LGL leukemia revealed the distinct impact of STAT3 and STAT5B activating mutations
Source: Leukemia. 2025 Jul 28;39(10):2364–74. doi: 10.1038/s41375-025-02708-1 (PMC12463674; doi:10.1038/s41375-025-02708-1)
Supplement: Supplementary file 3 — Suppl_table_2_rev [file 41375_2025_2708_MOESM3_ESM.xlsx]

## Sheet: Suppl_table_2
Supplementary Table 2. Oncogenic variants detected in the T-LGLL patient cohort profiled by RNA-seq.
PATIENT CODE	GENE	CHROM	POS	VARIANT ID	REF	ALT	VAF	AA_CHANGE	CGI.Oncogenic.Summary
1	STAT3	17	42322464	rs769031989;372521;COSV52882807	T	A	0.476	Y640F	oncogenic (annotated)
2	STAT3	17	42322402	rs747639500;928790;COSV52882933	C	A	0.983	D661Y	oncogenic (predicted and annotated)
2	KDM6A	X	45010986	.	G	A	0.465	G137D	oncogenic (predicted)
3	KMT2D	12	49031848	.	GGGCCCTGAGGTCGA	G	0.446809	G4280Efs*15	oncogenic (predicted)
3	STAT3	17	42322464	rs769031989;372521;COSV52882807	T	A	0.493	Y640F	oncogenic (annotated)
4	STAT3	17	42322464	rs769031989;372521;COSV52882807	T	A	0.377	Y640F	oncogenic (annotated)
4	TNFAIP3	6	137871481	COSV52799471	G	A	0.399	W85*	oncogenic (predicted)
5	KMT2D	12	49030920	.	GCTGGCCCTGACCC	G	0.407407	G4544Afs*5	oncogenic (predicted)
5	KMT2D	12	49032353	.	G	A	0.107	Q4118*	oncogenic (predicted)
5	STAT3	17	42322401	rs2081519463;960836;COSV52886283	T	A	0.983	D661V	oncogenic (predicted and annotated)
5	TNFAIP3	6	137877185	.	GT	G	0.423963	Y306Tfs*2	oncogenic (predicted)
5	NOTCH1	9	136503194	rs750085425;1306111	C	T	0.124	E1719K	oncogenic (predicted)
7	NOTCH1	9	136505748	rs2133340637	C	A	0.071	C1383F	oncogenic (predicted)
8	KMT2D	12	49046125	rs776064682;COSV56416789	G	A	0.093	Q1545*	oncogenic (predicted)
9	DNMT3A	2	25240426	.	TC	AA	0.104	E733L	oncogenic (predicted)
11	FAS	10	89014337	rs1817191692	C	CA	0.166667	A301Sfs*20	oncogenic (predicted)
11	STAT5B	17	42207711	rs938448224;657518;COSV53180204	T	G	0.142	N642H	oncogenic (predicted and annotated)
12	STAT5B	17	42207641	rs1325835231;COSV53180610	T	A	0.279412	Y665F	oncogenic (predicted)
12	TET2	4	105236079	.	AT	A	0.199	S735Qfs*37	oncogenic (predicted)
13	STAT5B	17	42210194	rs774286856;1355740;COSV53181461	G	C	0.45	T628S	oncogenic (predicted and annotated)
14	FAS	10	89014337	rs1817191692	C	CA	0.058	A301Sfs*20	oncogenic (predicted)
14	KMT2D	12	49041663	.	AC	A	0.35	V2076Cfs*18	oncogenic (predicted)
14	STAT5B	17	42207641	rs1325835231;COSV53180610	T	A	0.38587	Y665F	oncogenic (predicted)
15	FAS	10	89014337	rs1817191692	C	CA	0.104	A301Sfs*20	oncogenic (predicted)
15	STAT5B	17	42210195	rs2080117252	T	A	0.184	T628S	oncogenic (predicted and annotated)
15	STAT5B	17	42217186	.	C	T	0.077	G452R	oncogenic (predicted)
17	FAS	10	89014337	rs1817191692	C	CA	0.105	A301Sfs*20	oncogenic (predicted)
19	KMT2D	12	49041673	.	G	GCAA	0.45	R2072_I2073insC	oncogenic (predicted)
19	KMT2D	12	49041686	rs1943538990;COSV99040115	C	T	0.4	R2068Q	oncogenic (predicted)
PATIENT CODE: anonymized patient identifier; GENE: gene harboring the variant; CHROM: chromosome; POS: genomic position of the variant (GRCh38); VARIANT ID: variant identifiers from annotated databases; REF: reference allele; ALT: alternative allele; VAF: Variant Allele Frequency; AA_CHANGE: resulting amino acid change; CGI.Oncogenic.Summary: interpretation of the variant according to Cancer Geno…
