# Supplementary material for: Transcriptomic landscape of CD8+ and CD4 + T-LGL leukemia revealed the distinct impact of STAT3 and STAT5B activating mutations
Source: Leukemia. 2025 Jul 28;39(10):2364–74. doi: 10.1038/s41375-025-02708-1 (PMC12463674; doi:10.1038/s41375-025-02708-1)
Supplement: Supplementary file 4 — Suppl_table_3_rev [file 41375_2025_2708_MOESM4_ESM.xlsx]

## Sheet: Suppl_table_3
Suppplementary Table 3. Genes significantly differentially expressed (DESeq2, p-value <= 0.01) in at least one T-LGLL subgroup (CD8+ STAT3 mutated, CD8+ STAT3 wild type, CD4+ STAT5B mutated and CD4+ STAT5B wild type) when compared to the normal counterpart (CD8+CD57+ T-cells from healthy donors, CTR). For each gene and comparison, expression Log Fold Change (LFC) and agjusted p-value (padj) are p…
Gene	BaseMean	CD8_STAT3_vs_CTR_log2FC	CD8_STAT3_vs_CTR_padj	CD8_WT_vs_CTR_log2FC	CD8_WT_vs_CTR_padj	CD4_STAT5B_vs_CTR_log2FC	CD4_STAT5B_vs_CTR_padj	CD4_WT_vs_CTR_log2FC	CD4_WT_vs_CTR_padj
A2M-AS1	769	1.18	0.435417	0.0375	0.796528	0.0166667	30.7333	-0.00138889	65.95
ABCA2	7571	1.14	8e-05	0.7	0.716667	0.7	0.759028	0.0194444	20.7715
ABCA3	598	0.0569444	0.496528	0.3	19.6021	0.0145833	33.5451	0.0340278	5.19236
ABCB6	61	-0.0854167	0.186111	-0.06875	0.520139	-0.0888889	0.535417	-0.0243056	16.0333
ABCB8	733	-0.0631944	1e-05	-0.0534722	0.415278	-0.0465278	1.04444	-0.0611111	0.0527778
ABCG1	336	-0.0993056	0.213889	-0.00416667	5.25903	-0.00416667	57.5021	-0.0180556	21.4924
ABCG2	41	-0.190972	0.4125	-0.00347222	50.1368	-0.00138889	63.184	0.00208333	58.7514
ABCG8	12	-0.00486111	0	0	33.9014	0.000694444	0.0479167	0.000694444	0.127083
ABHD12	725	0.0611111	4e-05	0.0243056	8.19653	0.0229167	9.77847	0.0173611	18.8556
ABHD17AP1	52	0.0527778	0.558333	0.0263889	16.1472	0.5	11.0472	0.4	15.4826
ABHD2	4084	0.0451389	0.169444	0.0368056	0.540278	0.0451389	0.0638889	0.0409722	0.0131944
ABHD8	71	-0.182639	3e-05	-0.00902778	23.7556	-0.0680556	3.36667	-0.00555556	46.8278
ABLIM1	4449	-0.107639	0	-0.5	9.32014	-0.0402778	7.61944	-0.0284722	15.2264
AC002472.2	13	-0.313889	1e-05	-0.00763889	5.76875	-0.0166667	0.0590278	-0.01875	1.96181
AC003006.1	11	0.00277778	0.10625	0.000694444	0.0861111	0.000694444	0.0506944	0	1.07361
AC004067.1	15	-0.1125	0.607639	-0.00972222	2.90417	-0.0736111	4.08264	-0.0854167	2.3375
AC004832.3	6	-0.00138889	0.322917	0	62.7076	0	55.8833	0	NA
AC004889.1	201	-0.20625	0	-0.00416667	4.72153	0	69.0771	-0.00138889	65.8458
AC004918.4	210	-0.0673611	0	-0.0631944	0.0583333	-0.0638889	0.0395833	-0.0430556	8e-05
AC005165.1	8	-0.442361	0.465972	-0.0173611	0.0263889	-0.01875	0.171528	-0.491667	NA
AC005324.3	9	-0.00347222	0.189583	-0.00138889	2.20278	-0.00138889	0.169444	-0.000694444	NA
AC005540.1	48	0.0638889	0.215972	-0.00277778	64.8986	-0.00277778	65.3118	-0.00347222	61.8493
AC006449.6	200	0.0666667	0.100694	0.00902778	44.8993	0.0368056	9.08125	0.0229167	19.716
AC006460.2	80	0.123611	6e-05	0.00416667	54.9222	0.0243056	18.5715	0.0159722	28.8111
AC007036.4	9	0.176389	0.427083	0.00972222	9.26319	0.00902778	15.4319	0.0104167	NA
AC007325.4	80	-0.109028	0.606944	-0.0125	26.0118	0.000694444	0.676389	-0.00277778	63.0597
AC007406.5	256	-0.0465278	0.509722	-0.0125	35.4465	-0.0305556	4.74236	-0.0104167	40.2576
AC007608.4	82	-0.143056	0.0145833	-0.0111111	20.7035	-0.01875	14.3076	-0.0458333	3.93125
AC007614.1	27	-6.9	0.0001	-0.367361	0	-0.168056	0.813194	-0.0215278	0.0506944
AC007728.3	20	0.151389	0.111806	0.14375	0.428472	3.7	0.0340278	0.138194	0.0111111
AC008105.3	905	-0.0847222	0	-1.4	0	-0.0659722	1e-05	-0.0576389	2e-05
AC008878.3	1575	-0.05	0.0444444	-0.0125	36.4951	-0.5	1.08403	-0.0152778	31.1576
AC008894.3	40	0.110417	5e-05	0.0215278	18.7875	0.0173611	28.65	0.05	6.53056
AC009041.2	110	-0.247917	0.0354167	-0.00625	20.0132	-0.113889	2.57222	-0.234722	0.0104167
AC009093.1	8	-0.00208333	0.540972	-0.000694444	0.928472	-0.000694444	6.94028	-0.000694444	NA
AC009093.9	192	0.09375	0.00972222	0.0604167	2.92292	0.0298611	15.8576	0.0465278	5.38056
AC009495.3	111	0.1	0.265278	0.0854167	0.452778	0.0527778	2.76319	0.0451389	3.11875
AC009779.2	88	0.0875	0.00763889	0.0340278	0.974306	0.0465278	4.87431	0.0569444	1.76181
AC010175.1	252	0.0861111	8e-05	0.0652778	0.418056	0.0722222	0.209028	0.0402778	8.8375
AC010336.8	51	0.139583	0.0388889	-0.000694444	66.891	-0.00347222	58.5604	-0.00416667	56.0194
AC010491.1	117	0.0986111	0.620833	0.00902778	38.2806	0.0527778	6.73889	0.0125	33.9229
AC010623.1	9	-0.215972	0.0666667	-0.000694444	69.0514	0.00208333	6.22639	0.00416667	NA
AC011603.2	81	0.264583	0	0.00902778	12.3708	0.0131944	4.88819	0.00625	3.53542
AC012313.5	21	-0.147222	0.264583	-0.00416667	43.8826	-0.00347222	54.5312	-0.00625	45.4597
AC012377.1	7	-0.2	0	-0.00208333	36.6861	0	68.7181	0.000694444	NA
AC012414.5	18	-0.350694	0.1125	-0.00347222	45.1972	-0.00347222	4.59097	-0.00555556	20.0514
AC012603.1	14	0.132639	0.0201389	0.0270833	7.01458	0.0465278	5.88681	0.0576389	4.42986
AC012636.1	28	-0.223611	0.204167	-0.0104167	5.47361	-0.129861	2.43403	-0.105556	2.22639
AC012645.1	10	0.111806	0.561111	0.00416667	50.2806	0.01875	15.6625	0.0152778	NA
AC018645.2	8	-0.216667	0.429861	-0.000694444	62.334	-0.000694444	65.8083	0.00277778	NA
AC019257.1	6	-0.00208333	0	-0.00138889	0	0	64.2611	-0.000694444	NA
AC020659.1	2101	-0.254167	1e-05	-0.2	2.37292	-0.0111111	8.525	-0.01875	0.209722
AC020951.1	20	-0.224306	0.0298611	-0.01875	0.502083	-4.8	0.0215278	-0.0284722	0.169444
AC021188.1	118	0.0534722	0.0680556	0.0548611	0.0256944	0.0729167	1e-05	0.0881944	0
AC022182.2	7	-0.202778	0.259028	-0.00486111	19.9326	-0.00972222	7.68403	-0.00416667	NA
AC023449.2	177	-0.110417	0.111806	0.00416667	53.7271	0.00277778	61.4181	0.00555556	50.5444
AC024588.1	15	-0.00347222	1e-05	-0.00138889	2.62639	-0.000694444	28.0014	-0.000694444	4.11389
AC024940.1	45	0.0736111	0.435417	0.00763889	45.7694	0.0159722	31.0507	1	2.27292
AC025165.3	6	0.00138889	0.0666667	0	0.456944	0.000694444	0.172222	0.000694444	NA
AC026801.2	58	-5.2	6e-05	-0.00972222	11.5708	-0.1	37.2306	-0.0118056	14.8972
AC034228.4	31	-0.00277778	0.0173611	0	39.8965	0	59.5201	0	44.591
AC040162.1	1313	0.04375	0.00833333	0.0256944	10.6271	0.2	34.5785	0.0104167	43.2771
AC040970.1	278	0.0944444	0.0236111	0.0104167	34.5368	0.0527778	2.16944	0.0576389	4.52292
AC044860.1	28	-0.184028	0.0125	0.000694444	66.1278	0.00208333	62.8514	0.00763889	40.9118
AC068533.4	11	0.00486111	0.0284722	0.000694444	1.35069	0.000694444	19.5104	0.00208333	2.22639
AC068587.4	105	-0.129861	0.0118056	-0.00555556	45.8278	-0.00486111	54.8396	-0.00347222	5.88333
AC068700.1	12	-0.216667	0.0916667	-0.186806	0.0472222	-0.196528	0.00763889	-0.250694	0
AC068946.3	13	-0.339583	0.655556	-0.00277778	44.1118	-0.00902778	1.15694	-0.00625	4.79444
AC069281.2	878	-0.04375	0.222917	-0.0284722	12.1194	-0.0326389	8.90903	-0.0333333	7.90417
AC074386.1	18	-0.413194	0.0381944	-0.00347222	37.066	-0.00208333	62.3701	-0.00138889	66.8243
AC079174.2	8	-0.297222	0.286806	-0.00555556	20.4917	-0.0118056	0.145139	-0.00833333	NA
AC080112.3	8	-0.00138889	0.13125	-0.000694444	43.8222	0	61.8375	0	NA
AC084018.2	206	-0.0631944	0.00138889	-0.0631944	0.0729167	-0.0743056	0.0104167	-0.0909722	1e-05
AC087164.2	6	-0.00138889	0.0131944	0	4e-05	0.000694444	0.910417	0	NA
AC090152.1	144	0.0875	0.239583	0.0131944	21.9632	0.04375	0.924306	0.0215278	17.4986
AC090948.1	108	-0.142361	0	-0.0680556	0.480556	-0.0423611	2.16111	-0.0888889	0.0354167
AC090948.2	48	-0.0854167	0.0638889	-0.0145833	19.2139	-0.0152778	26.0174	-0.0652778	6.02708
AC090948.3	46	-0.171528	0	-0.0291667	9.05903	-0.0361111	10.9563	-0.0631944	4.98333
AC091825.1	22	-2.6	0.466667	-0.0166667	8.55208	-1.1	6.75625	-0.0236111	12.9972
AC092112.1	20	0.0881944	0.693056	0.01875	11.4528	0.0875	1.70347	0.102083	0.706944
AC092656.1	8	-0.273611	0.0784722	-0.00902778	5.60972	-0.0125	0.550694	-0.00902778	NA
AC092803.2	69	0.135417	0.06875	0.0756944	0.445139	0.102083	0.629861	0.0673611	2.9125
AC092803.5	52	4.4	0.000694444	0.1	29.7542	0.00972222	23.6576	0.0131944	15.2903
AC093010.2	145	0.0784722	1e-05	0.0451389	3.4	0.0284722	13.4507	0.0326389	8.49444
AC093849.4	36	0.121528	0.01875	0.0930556	0.00972222	0.0951389	0.0770833	0.105556	0.0194444
AC099343.2	32	0.0965278	0.373611	0.0590278	0.602083	0.0256944	10.2424	0.0263889	1.30903
AC099343.3	181	0.075	0.190972	0.0263889	17.7757	0.0263889	17.9507	0.0270833	16.5382
AC103706.1	100	0.102778	0.195139	0.05	4.66111	0.0423611	4.50903	0.0375	8.03194
AC104850.2	5	0.192361	0.677778	0.1	15.4465	0.0145833	0.491667	0.00972222	NA
AC105180.2	16	0.259722	0.116667	0.1	2.21181	0.0111111	4.10972	0.00902778	8.45972
AC105339.3	9	0.00972222	0.0256944	-0.000694444	47.9764	-0.00138889	55.0507	0	NA
AC105429.1	33	-0.140278	0	-0.0784722	1.04722	-0.0652778	5.08056	-1.3	1.56528
AC106795.1	326	-0.06875	2e-05	-0.0493056	0.0270833	-0.05	0.0173611	-0.0604167	0.265278
AC112255.1	12	-0.311111	0.149306	-0.00486111	11.2035	-0.00625	13.441	-0.00972222	4.50764
AC113410.4	114	0.110417	0.0173611	0.7	7.90139	0.0270833	15.191	0.0673611	4.13472
AC113615.2	7	0.192361	0.271528	0.00486111	21.2174	0.0173611	0.942361	0.00833333	NA
AC114757.1	8	-0.000694444	0.334028	0	1.02986	0	29.9139	0	NA
AC116366.2	31	0.113194	0.297917	1.1	4.89514	0.0215278	1.46042	0.0527778	4.00903
AC118658.1	12	-0.227083	5e-05	-0.0145833	7.92847	-0.14375	0.365972	-0.2	14.5125
AC120049.1	14	0.152083	0.0402778	0.0506944	5.94306	0.0854167	2.38681	0.105556	0.7625
AC124312.3	26	-0.179861	0.279861	-0.00833333	2.19306	-0.0131944	2.98472	-0.00416667	39.534
AC134878.2	7	-0.00416667	0.0659722	-0.000694444	1.55069	-0.00138889	0.05	-0.00138889	NA
AC139491.7	38	-0.0180556	0.441667	-0.00347222	3.37986	-0.00416667	6.75347	-0.00277778	17.2174
AC139530.1	12	-0.273611	0.119444	-0.00277778	33.1118	-0.00347222	28.5889	-0.00486111	24.5174
AC139795.1	99	-0.144444	0.0152778	0	68.5743	0.00138889	65.9424	0.00833333	41.2104
AC231533.1	21	-0.188194	0.0472222	-0.146528	0.684722	-1.3	4.24722	-0.177778	0.0215278
AC233976.1	42	-0.296528	0.0305556	-0.00902778	1.46736	-0.293056	0.0152778	-0.00833333	9.21389
AC234772.2	38	0.110417	0.197222	0.00972222	35.4715	0.0618056	0.525694	0.0638889	5.13056
AC239803.3	20	0.113889	0.242361	0.00625	44.8826	0.2	27.4833	0.0173611	17.8861
AC243919.2	15	-0.167361	0.0145833	-0.00486111	47.9764	-0.00555556	50.4125	-0.00833333	3.67153
AC245100.4	25	-0.106944	0.495833	-0.0673611	2.31458	-0.0430556	7.66042	-0.0458333	6.80139
AC245452.1	121	0.109028	0.0236111	0.0159722	23.7417	0.0111111	38.7271	-0.00625	51.9299
AC253572.2	715	-0.00555556	0.64375	-0.00138889	8.36181	-0.00138889	18.5917	-0.00208333	5.48333
ACACB	387	-0.0951389	0.0006	-0.0194444	25.4889	-0.0451389	8.31458	-0.0548611	4.34167
ACAP3	2008	-0.0645833	0.384028	-0.00347222	62.3438	-0.00763889	51.6549	-0.00208333	65.4257
ACSL6	592	-0.136806	0.304861	-0.1	24.3993	-0.00972222	28.4882	-0.00416667	49.4979
ACSS2	118	-0.127083	0.00763889	-0.00555556	49.8069	0.00347222	62.0285	0.00486111	56.9681
ACTB	49311	0.05625	0.0659722	0.0104167	41.6035	0.0180556	22.8444	0.1	49.9903
ACTN1	745	-0.132639	0.446528	-0.147917	0.165972	-0.142361	0.227778	-0.147222	0.114583
ACTN4	6285	0.7	0.275694	0.0465278	0.0173611	0.0583333	0.00833333	0.05625	0.00833333
ACTR3	9805	0.0368056	0.0284722	0.03125	0.00972222	0.0361111	0.0111111	0.5	0.0104167
ACVR1B	246	-0.0784722	0.0118056	-0.0125	38.3785	-0.0152778	35.1986	-0.0131944	38.3993
ADAM12	146	-0.519444	0	-0.3	1e-05	-0.0152778	5e-05	-0.0131944	0.0340278
ADAM8	7804	0.0666667	7e-05	0.03125	4.10764	0.0576389	0.0166667	0.0513889	0.0506944
ADAMTS10	2973	-2.2	0.0638889	0.00902778	29.4667	0.0159722	24.7861	0.05625	3.26597
ADAMTS17	78	-0.136806	0.105556	-0.0152778	8.73125	-0.1	2.04236	-0.0125	18.6299
ADAMTS7P1	23	-0.168056	0.380556	-0.224306	5e-05	-0.225	3e-05	-0.151389	0.0875
ADAP1	1342	0.0493056	0.252778	0.0159722	26.1611	0.0111111	38.8576	0.0340278	0.179167
ADARB2	39	-0.00763889	0.483333	-0.000694444	36.5049	-0.00138889	17.8486	-0.000694444	30.0021
ADGRA3	24	-0.356944	0.128472	-0.00416667	6.34792	-0.00347222	0.822222	-0.00486111	6.37153
ADGRE5	14938	1.3	0.0513889	0.0430556	5.11319	0.7	3.31667	0.0423611	4.31667
ADGRL1	593	-0.102083	3e-05	0.1	51.8188	0.00486111	60.4389	0.0145833	32.2181
ADPRM	366	-0.0604167	6e-05	-0.0701389	0	-0.0722222	0	-0.0673611	0
ADRB2	3248	0.0590278	9e-05	0.0319444	0.224306	0.0458333	0.0944444	0.0395833	0.310417
ADTRP	24	-0.313889	3e-05	-0.170139	0.351389	-0.251389	0.00972222	-0.277083	2e-05
AF127577.4	28	-0.147222	0.358333	-0.00833333	16.6201	-0.00416667	49.6014	-0.00625	33.65
AGAP1	2214	-0.172917	0	0.00208333	62.4569	0.1	44.7146	0.00833333	36.1465
AGTRAP	708	0.0673611	0.120833	0.0527778	0.540278	0.06875	0.0340278	0.9	0.0722222
AIG1	140	-0.109028	0.339583	0	69.0326	0.00555556	55.8583	0.00625	50.5354
AIM2	95	0.123611	0.1125	0.103472	0.99375	0.0652778	5.19236	2.2	0.275694
AJM1	541	0.0618056	0.01875	0.0513889	1.87569	0.7	2.42639	0.7	1.8
AK5	163	-0.332639	0	-0.148611	0.225	-0.0215278	2.41042	-0.113194	1.05486
AKAP3	16	-0.138194	0.495139	-0.00486111	38.7743	-0.00972222	28.3847	-0.1	35.5153
AKAP6	65	-0.177778	0.0009	-0.165972	0.103472	-0.113194	1.34653	-0.0159722	5.29097
AKIRIN2	863	0.0631944	0.259028	0.0375	4.53958	0.0444444	2.10139	0.5	0.465972
AKR1C3	251	-0.271528	0	-0.00486111	47.0701	0.00625	4.89861	-0.00763889	38.5028
AKR1C7P	109	-0.347917	4e-05	-0.00555556	26.7347	0.00277778	55.766	-0.00486111	33.1174
AKR1E2	29	-0.325694	0.18125	-0.00763889	1.44931	-0.00763889	8.68403	-0.00277778	41.9403
AL033523.1	22	-0.186806	0.667361	-0.242361	0.0270833	-0.190278	0.0118056	-0.234722	6e-05
AL034550.2	29	-5.6	0.252083	-0.00277778	23.3826	-0.1	4.16319	-0.00625	13.1965
AL035530.2	390	0.0895833	8e-05	0.0229167	21.1986	0.0173611	32.4854	0.0159722	33.491
AL078622.1	35	-0.55625	0	-0.00625	2.67778	-0.1	4.31806	-0.00486111	10.9285
AL096870.1	2738	0.0361111	0.339583	0.0131944	26.3653	0.0180556	13.0181	0.00972222	3.4625
AL121768.1	459	-0.183333	0	-0.00902778	4.575	-0.1	55.3639	0.00972222	46.1576
AL121845.1	13	-0.276389	0	-0.0263889	7.2	-0.00555556	55.6021	-0.00555556	0.515278
AL121932.2	5	-0.00347222	0	0.000694444	10.0292	0.00138889	0.0319444	0.00208333	NA
AL121983.2	72	0.127083	9e-05	1.4	2.08958	1.7	0.115278	0.0444444	8.05417
AL137003.1	71	0.0826389	0.0145833	0.00763889	51.1278	0.0298611	14.341	0.00972222	46.7924
AL138756.1	400	0.0930556	0	0.0708333	0	0.0472222	0.00972222	0.04375	1.75069
AL139274.2	58	0.109722	0.115972	0.00555556	52.4597	0.0125	34.9715	0.0548611	6.87083
AL139423.1	33	0.0868056	0.422222	0.0618056	3.71111	0.0131944	32.4201	0.0368056	8.96736
AL157394.2	186	0.109722	8e-05	0.0118056	31.1604	0.0680556	0.94375	0.4	15.9403
AL158055.1	40	-0.177778	0.297917	-0.188889	0.0569444	-0.202083	0.0243056	-2.6	1.05278
AL158071.3	177	0.178472	0	0.109722	0	0.119444	0	0.0958333	0
AL158071.4	198	0.189583	0	0.110417	0.0326389	0.105556	4e-05	0.115972	0
AL158801.2	17	0.126389	0.397917	0.0166667	7.74722	0.0194444	12.1201	0.0333333	0.620139
AL162457.1	48	-0.136111	0.369444	-0.00625	26.6653	-0.00416667	46.6306	-0.000694444	67.1611
AL162586.1	175	-0.09375	0.0222222	-0.0909722	0	-0.0944444	8e-05	-0.102778	2e-05
AL353593.1	47	-0.0888889	0.429167	-0.00347222	57.2736	-0.00277778	61.409	-0.00625	50.6472
AL353660.1	53	-0.175	0.124306	-0.146528	0.197222	-0.210417	5e-05	-0.241667	0
AL354836.1	4	-0.00138889	0.339583	0	2.46806	0	68.2854	0	NA
AL359922.2	6	-0.00138889	0.00833333	0	55.2285	0	48.6215	0	NA
AL360270.3	46	0.133333	0.0298611	0.0152778	2.12361	0.0444444	4.88819	0.01875	20.0007
AL365181.3	8	-0.2625	0.329861	-0.168056	1.90556	-0.00138889	66.4493	-0.00416667	NA
AL449106.1	6	-0.439583	0.0125	-0.00972222	0.332639	-0.0180556	0.318056	-0.00902778	NA
AL450998.2	193	0.0479167	0.2375	0.0298611	11.7944	0.0340278	9.60972	0.0145833	34.4243
AL512306.2	37	-1.9	0.0680556	-0.0472222	2.31458	-0.0777778	0.247222	-0.0222222	20.2875
AL590399.1	25	2.5	0.372222	0.00416667	51.5035	0.0118056	26.3687	0.0263889	10.8236
AL590550.1	236	0.259722	1e-05	0.0104167	2.21181	0.143056	0.677083	0.172222	0.0666667
AL591895.1	59	-0.0826389	0.00902778	-0.0305556	12.3722	-0.0423611	5.92639	-0.0381944	7.46875
AL627422.2	65	0.0951389	0.05	0.00555556	52.0958	-0.000694444	68.4556	0.00347222	60.4389
AL670729.3	9	-0.196528	0.0701389	-3.4	0.43125	-0.145139	0.0916667	-0.109028	NA
AL691432.4	27	-0.148611	0.241667	-0.00138889	63.6757	0.00138889	65.9424	0.000694444	67.4625
ALAD	472	-0.0631944	0.128472	-0.0388889	3.025	-0.4	11.2076	-0.0340278	4.48333
ALDH5A1	218	-0.0777778	0.304861	-0.0548611	0.109028	-0.0854167	0.0895833	-0.0770833	0.150694
ALMS1P1	19	-0.15	0.120833	-0.0159722	4.325	-0.127778	0.372222	-0.113194	0.574306
ALOX5AP	712	-0.101389	0.0368056	0.1	45.7694	0.00833333	4.46597	0.0305556	12.8806
AMACR	96	-0.104861	0.0004	-0.00416667	54.3083	-0.00277778	62.9875	-0.00486111	56.9111
AMDHD2	1062	-0.0506944	0.645139	-0.0194444	2.02431	-0.01875	22.5799	-0.03125	5.24653
AMIGO1	527	-0.0895833	0.01875	-0.0131944	26.5813	-0.0326389	11.2139	-0.00833333	46.8757
AMMECR1L	861	0.0305556	0.622222	0.0284722	0.639583	0.0291667	0.43125	0.0368056	0.0173611
AMN	49	-0.170139	0.0104167	-0.183333	1e-05	-5.7	0	-0.195139	0
AMPD2	1427	-0.0583333	0	-0.00347222	61.284	-0.0131944	34.5785	-0.0229167	10.9458
ANK1	69	-0.268056	1e-05	-0.230556	5e-05	-0.202083	0.0284722	-0.220139	3e-05
ANKH	1013	-0.0652778	0.0256944	-0.0152778	30.6444	-0.01875	25.5257	-0.0256944	1.32014
ANKRD13B	89	0.0770833	0.21875	0.0666667	2.74583	0.0541667	0.0916667	1.4	0.144444
ANKRD17	3622	-0.0395833	0.604861	-0.0375	0.461111	-0.0534722	5e-05	-0.0493056	0.0001
ANKRD19P	10	-0.000694444	0.328472	-0.000694444	0.108333	0	0.575694	0	NA
ANKRD33B	99	-0.145139	8e-05	-0.00902778	28.7451	-0.0125	26.766	-0.00416667	52.0806
ANKRD34A	76	0.0923611	0	0.4	14.8562	0.0513889	0.359722	0.0451389	0.398611
ANKRD36BP2	45	-0.297917	0	-0.25625	0	-0.217361	1e-05	-0.271528	0
ANKRD54	428	0.0493056	0.572917	0.0104167	42.1153	0.0180556	2.34097	0.4	7.18611
ANKRD6	166	-0.1625	0.0180556	-0.00555556	47.4562	-0.00208333	63.8042	0.00625	45.584
ANXA2	3557	0.0784722	0	0.0652778	2e-05	0.0673611	0	0.0631944	0
ANXA2P2	197	0.0993056	0	0.0611111	0.0298611	1.8	0	0.0916667	0
ANXA2R	1451	-0.05625	0.488194	-0.0458333	1.27361	-0.0236111	15.7201	-0.0388889	2.51042
AP000580.1	33	-0.109722	0.383333	-0.114583	0.224306	-0.13125	0.0888889	-0.0458333	4.14792
AP000977.1	50	-3.6	0.0409722	-0.2	8.61319	-0.0131944	21.1007	-0.00972222	27.034
AP001046.1	31	-0.241667	0.0131944	-0.169444	0.165278	-0.174306	0.25625	-0.0173611	1.10347
AP003716.1	16	-0.35625	0.124306	-0.000694444	66.7653	-0.000694444	66.5576	-0.000694444	59.834
AP003774.4	17	2.7	0.643056	0.0118056	11.8715	0.0145833	19.7007	0.00972222	28.809
AP1AR	497	-0.0576389	0.41875	-0.01875	23.0882	-0.0159722	30.8896	-0.1	51.666
AP1S1	219	0.0729167	0.190278	0.0111111	40.5799	0.0201389	27.6083	0.0104167	44.6583
AP3B2	16	-8.8	0.0493056	-0.0180556	2.15833	-0.0166667	2.71944	-0.0125	6.29306
AP4B1-AS1	41	-0.00972222	0.127778	0.00138889	45.8931	-0.00208333	32.5146	0.00208333	42.3979
APBA1	39	-3.9	0.209028	-0.00486111	45.2722	-0.00138889	6.42708	0.0111111	17.9222
APBB1	1327	-0.0722222	0	-0.0465278	0	-1.1	0	-0.0701389	0
APEX1	1123	-0.0604167	0.113194	-0.0236111	1.24375	-0.0152778	30.1285	-0.0201389	17.4465
APLP2	3267	-0.0618056	0.516667	-0.00555556	5.53681	0.00486111	59.2556	0	69.3014
APOL1	615	0.0541667	0.297222	0.0229167	18.4187	0.025	17.759	0.0305556	1.25278
APP	187	-0.172917	1e-05	-0.135417	0.01875	-0.151389	6e-05	-0.00902778	33.2771
AQP3	469	-0.170833	0	-2.5	0	-0.123611	0	-0.122222	0
ARAP3	149	-0.177778	7e-05	-0.00972222	16.4451	0.000694444	68.15	0.00486111	4.70208
ARC	11	-0.258333	0.00902778	-0.0118056	2.29444	-0.0159722	3.93472	-0.00763889	NA
AREL1	2277	0.0340278	0.572917	0.00486111	54.9868	0.1	4.82014	-0.000694444	68.3521
ARF1	6263	0.0451389	0.313194	0.0493056	0.0423611	0.9	1e-05	0.0534722	0.00763889
ARHGAP19	1172	0.0368056	0.473611	0.0104167	0.379167	0.00972222	39.7167	0.0131944	24.9312
ARHGAP32	143	-0.127778	0.0004	-0.0152778	9.73819	-0.0645833	2.68264	-0.0125	23.5993
ARHGAP33	190	1	0.588889	0.00902778	48.2021	0.00555556	56.816	-0.00902778	47.5063
ARHGDIA	381	0.0597222	0.172917	0.0159722	28.6236	0.0256944	12.516	0.0125	36.7736
ARHGEF11	265	-5.3	0	-0.0840278	0.652083	-0.117361	0.0944444	-0.0194444	13.1243
ARHGEF34P	133	-0.188194	2e-05	0	68.5479	0.00347222	5.72153	0.00277778	59.3368
ARHGEF35	43	-0.254167	1e-05	-0.00902778	16.5167	-0.00486111	50.7993	-0.00486111	46.5222
ARHGEF5	154	-0.190972	1e-05	-0.000694444	67.7812	0.00416667	55.4104	0.00138889	64.1701
ARID3B	891	0.5	0.311806	0.00486111	5.47778	0.0118056	29.1542	-0.00347222	58.9271
ARL8A	1147	0.0666667	0	0.0444444	0.0645833	0.7	0.0152778	0.0444444	0.0340278
ARMCX1	13	-4.7	0.222917	-3.8	0.0680556	-0.0118056	5.00556	-0.00833333	19.0597
ARMCX4	131	-0.0881944	0.486806	-0.109722	0.585417	-0.103472	0.780556	-0.106944	0.645139
ARMH1	209	-0.258333	0	-0.165278	0.0159722	-0.220139	0	-0.234722	0
ARPC4-TTLL3	397	0.0569444	0.0618056	-0.00555556	55.7194	0.00138889	67.391	-0.0166667	27.1785
ARPC5L	247	0.0652778	1e-05	0.0402778	3.37292	0.0604167	0.154167	0.0333333	5.69097
ARPP19	7964	0.0604167	2e-05	0.0243056	6.71111	0.0402778	0.211111	0.0215278	9.24236
ARRDC4	100	-0.163194	0.0125	-0.0104167	27.6514	-0.0923611	0.8875	-0.1	38.9493
ARSG	770	0.0597222	0.373611	0.4	10.6813	0.0229167	17.9257	0.0194444	20.6729
ARSJ	14	-0.0215278	0.0590278	-0.00555556	4.18194	-0.00555556	1.21389	-0.00416667	16.5986
ASB13	84	-0.160417	0	-0.0104167	33.9014	-0.0201389	20.8444	-0.0145833	29.2757
ASCC3	364	0.0381944	0.184722	0.0125	27.7243	0.0145833	20.9312	0.0166667	1.33681
ATG5	1688	0.8	0.0493056	0.0131944	32.4944	0.03125	3.96389	0.0263889	6.38611
ATP2B4	9219	0.0506944	0.0534722	0.0583333	1e-05	0.0472222	0.0430556	0.0576389	1e-05
ATP6V0A1	116	-0.136111	0.00763889	-0.00347222	5.78542	-0.00277778	63.5097	-0.00625	50.4993
ATXN1	455	0.0493056	0	0.0284722	5.09375	0.0263889	7.15903	0.0111111	37.3118
AZIN2	164	-3.6	0	-0.0444444	6.83472	-0.0152778	30.9243	-0.3	21.7229
B3GALT2	35	-0.343056	0.348611	-0.422222	0.120833	-0.00347222	9.22153	-0.00763889	0.690278
B3GNT8	34	-0.128472	0.213194	-0.2	13.0229	-0.0180556	16.1333	-0.0256944	9.66111
B4GAT1	128	-0.05	0.45	-0.00347222	61.1285	0.00763889	54.3417	0.00208333	64.6931
BACH2	991	-0.145139	0	-0.132639	0	-0.127083	6e-05	-2.8	1e-05
BAIAP3	180	-0.205556	7e-05	-0.0118056	15.3222	-0.108333	2.43611	-0.1	34.825
BAMBI	54	-0.147917	0.1	-0.00972222	0.244444	-0.0131944	25.166	-0.00347222	57.2792
BATF	470	0.103472	0.0298611	0.0631944	3.46111	0.0666667	0.0263889	0.0701389	0.275694
BAX	971	0.0472222	0.0520833	0.0180556	21.8833	0.0368056	1.80972	0.0131944	32.3556
BCAT1	61	0.155556	0	0.00833333	40.9132	0.00347222	6.09236	-0.0104167	40.3222
BCL10	1198	0.0506944	0.00763889	0.0375	0.193056	0.05	3e-05	0.0527778	0
BCL11B	1195	-0.06875	0	-0.0236111	13.0639	-0.5	0.386806	-0.0243056	1.21597
BCL2	5644	-0.0680556	0.199306	-0.0583333	2.74583	-0.0125	38.3174	-1	0.0861111
BCL2L2-PABPN1	14	-0.00416667	0.00972222	-0.00277778	0	-0.00208333	0.797222	-0.00208333	0
BCL7A	93	-0.161111	0.301389	-0.00486111	33.1625	-0.00625	28.984	0.000694444	66.8354
BEX2	234	-0.250694	0	-0.0916667	0.825694	-0.0243056	7.66042	-0.0722222	2.30903
BEX4	447	-0.20625	0.184722	-0.00347222	3.59792	-0.00277778	49.6917	-0.000694444	63.8354
BEX5	68	-0.241667	0.0104167	-0.00347222	43.3167	-0.0104167	14.3972	-0.00208333	56.2924
BIK	16	-3.8	7e-05	-0.00972222	25.6708	-0.0111111	30.466	-0.1	42.7111
BISPR	408	0.0472222	0.0111111	0.0368056	3.54722	0.0194444	22.4243	0.0291667	7.0375
BLK	141	-0.338889	0.00763889	-0.00555556	4.00972	-0.00555556	14.1722	-0.00486111	10.1854
BLMH	705	-0.0576389	0.0118056	-0.0125	32.9312	-0.0284722	4.50208	-0.0291667	3.04653
BLOC1S1	552	0.0513889	9e-05	0.0645833	0.0451389	0.0548611	0.272222	0.0673611	0.0002
BMPR1B	11	-0.00208333	0.0631944	0.000694444	22.7688	0.000694444	18.7125	-0.000694444	50.5354
BNIP3	447	-0.0680556	0.245139	-0.0159722	26.7049	-0.0180556	2.88472	-0.0131944	35.2903
BNIP3L	2023	-0.0395833	0.43125	-0.0145833	25.4174	-0.0166667	20.0451	-0.00763889	45.9438
BRD8	744	-0.0645833	0.228472	-0.0118056	38.4681	-0.0125	3.94028	-0.0104167	42.2306
BRK1	1509	0.4	0.529861	0.03125	0.0569444	0.0423611	0	0.0361111	4e-05
BROX	2668	0.5	0.399306	0.00972222	38.1757	0.0243056	3.39653	0.0180556	9.33194
BTBD11	910	-0.247222	0	-0.0118056	11.9639	-0.00972222	27.4424	-0.0104167	19.1681
BTBD19	168	-0.100694	0.0604167	-0.0125	2.61597	-0.0284722	1.24931	-0.0645833	6.19583
BTBD8	246	-0.1125	0.0111111	0.0131944	28.4354	0.0361111	12.2562	0.0451389	7.47014
BTF3L4	831	-0.0715278	0.0236111	-0.00763889	48.6576	-0.1	54.425	-0.1	51.566
BTG1P1	167	0.0680556	0.14375	0.0513889	4.19722	0.0527778	3.69375	0.0104167	44.6618
BTG3	1004	0.05	0.1625	0.0180556	2.62847	0.0381944	6.91319	0.0166667	29.1653
BTG3-AS1	110	0.126389	0.184722	0.00416667	51.8694	0.0215278	9.13472	0.0180556	14.5715
BTNL9	18	-0.419444	0.495833	-0.00277778	3.82222	-0.00208333	45.8146	0.000694444	6.47986
BZW2	428	-0.0631944	0.0111111	-0.05	0.0006	-0.0618056	6e-05	-0.0479167	0.0340278
C11orf96	19	-0.148611	0.0402778	-0.00555556	43.4389	-0.0166667	12.2549	-0.000694444	67.5889
C12orf49	1581	0.0506944	0.00902778	0.0333333	0.733333	0.0319444	0.108333	0.0243056	4.64236
C12orf75	2417	0.0645833	2e-05	0.0604167	1e-05	0.06875	0	1.6	0
C14orf132	21	-0.275694	0.216667	-0.00347222	18.8569	-0.00416667	16.1722	-0.00625	1.00139
C16orf54	4466	-0.0708333	0.272917	0	6.93333	0.00347222	63.0653	0.000694444	67.7375
C17orf107	605	-0.100694	0.0340278	-0.0638889	1.99028	-0.0909722	0.313889	-0.0916667	0.2
C18orf54	68	0.0854167	0.440972	0.00833333	45.0028	0.00208333	6.33194	0.00555556	54.1361
C1orf115	44	-0.240972	0.31875	-0.00208333	5.01944	0.00138889	60.5507	0.000694444	6.62431
C1orf220	5	-0.391667	0.01875	-0.00486111	29.6403	-0.1	23.3917	-0.00347222	NA
C20orf96	14	-0.145139	0.365972	-0.00486111	4.95347	0.00138889	64.9507	0	68.9014
C21orf59-TCP10L	4	-0.000694444	0.577083	0	60.9958	-0.000694444	39.4382	0	NA
C3orf70	11	-0.466667	0.0361111	-0.00625	2.84792	-0.00416667	35.9667	-0.00138889	NA
C4orf19	7	-0.00625	0	-0.000694444	63.1611	0.000694444	4.67292	0	NA
C8G	90	0.106944	0.0001	0.0215278	21.8306	0.00972222	47.4361	0.0430556	0.719444
C8orf58	236	0.0451389	0.308333	0.00902778	45.1354	0.00833333	48.0021	0.0125	33.3458
C9orf129	8	-0.00486111	0	0.00138889	11.9778	0.000694444	48.9903	0.000694444	NA
CACNA1F	29	-0.268056	1e-05	-0.0152778	3.48681	-0.01875	2.7875	-0.00902778	23.1604
CACNA1I	168	-0.143056	0.0791667	-0.18125	1e-05	-0.213889	0	-0.177083	0
CALCB	31	-0.150694	0.301389	0.000694444	67.6285	-0.000694444	67.6076	0.000694444	6.63333
CAMKK1	147	-0.0881944	6e-05	-0.0256944	13.3556	-0.05	1.23819	-0.0506944	4.8
CAMSAP2	99	-0.176389	0.0145833	-0.00555556	34.0403	-0.1	41.6264	0.00208333	61.5535
CAMSAP3	15	-4.8	0.422222	-0.00138889	55.3257	-0.00277778	46.0472	-0.00138889	55.059
CAPN10	1569	-0.0506944	0.0673611	-0.0305556	6.65417	-0.0256944	11.7944	-0.0506944	0.259722
CAPN2	955	0.0430556	0	0.0409722	0.0979167	0.0409722	0.102778	0.0465278	0.00902778
CAPN5	122	-0.15	0.0847222	-0.00138889	63.6854	0.00138889	0.64375	-0.00416667	53.6208
CARD10	11	-0.365278	0.18125	-0.00416667	5.68264	-0.00277778	30.1653	-0.00208333	3.6
CARMIL1	73	-0.170139	9e-05	-0.08125	0.0201389	-0.0881944	0.709722	-0.0479167	2.33958
CASC15	42	-0.259028	0.107639	-0.1	9.62014	-0.00277778	44.2479	-0.00555556	13.6799
CASC8	32	-0.198611	0.225	0.0125	4.02014	0.170833	0.0319444	0.143056	0.197222
CASP10	940	-0.138194	0	0.00138889	65.9708	0.0180556	30.7861	0.00208333	65.4785
CASTOR2	87	-0.0465278	0.418056	0.000694444	68.3951	0.00486111	59.8486	-0.000694444	68.4486
CASZ1	14	0.0604167	0.265972	0.0229167	21.5493	0.00277778	64.1167	0.1	53.1493
CATSPERG	152	0.0444444	0.534028	0.0104167	45.7479	0.0319444	12.191	0.0125	40.0118
CBR3	33	-0.2375	2e-05	-0.0118056	8.22083	-0.00833333	32.1444	-0.00486111	45.7215
CC2D1A	716	0.0409722	0.0368056	0.05	0	0.0354167	0.0722222	0.0333333	0.105556
CCDC117	1086	0.05	0.0673611	0.00555556	54.7326	0.00972222	47.0951	-0.000694444	6.85972
CCDC152	185	-0.209028	0.0002	-0.00972222	14.1465	-0.0180556	3.55903	-0.0145833	4.31736
CCDC90B	775	0.0458333	0.0118056	0.0152778	22.6819	0.0375	0.0104167	0.0319444	0.626389
CCL20	44	-0.3875	0	-0.293056	0.0001	-0.0131944	0.128472	-0.0131944	0.446528
CCL5	30185	0.0618056	0	1.6	0	0.0847222	0	0.0826389	0
CCNB3	24	-0.151389	0.126389	-0.0173611	4.31736	-0.0145833	14.2882	-0.0131944	20.3306
CCNG2	444	-0.0458333	0.5125	-0.0423611	0.480556	-0.0756944	5e-05	-0.05625	1.39653
CCR12P	36	-0.0145833	0	-0.00347222	4.00139	-0.00347222	1.06389	-0.00277778	2.23472
CCR6	233	-0.40625	3e-05	-0.398611	1e-05	-0.2	1e-05	-0.384028	1e-05
CCR7	883	-0.293056	0	-0.273611	0	-7.3	0	-0.271528	0
CCSAP	820	-0.0680556	0.245833	-0.0319444	11.9639	-0.0569444	3.49792	-0.05	4.90764
CCT2	2434	-0.0409722	0.372222	-0.0222222	8.62986	-0.0270833	3.63958	-0.0284722	2.34583
CD244	232	0.0875	4e-05	0.8	2.50486	0.0291667	14.5854	0.8	1.75903
CD248	71	-0.350694	0	-0.254861	3e-05	-0.316667	0	-0.297917	0
CD27	238	-0.205556	2e-05	-0.189583	0.00833333	-0.232639	0	-0.184028	1e-05
CD27-AS1	106	0.0597222	0.639583	0.0125	36.5271	0.0381944	10.3465	0.0194444	26.1139
CD28	1154	-0.149306	0	-0.144444	0	-0.141667	0	-0.171528	0
CD44	7361	-0.0569444	0.684028	-0.00833333	47.6903	-0.1	53.5701	-0.00347222	62.6049
CD5	4412	-0.0951389	0.427083	0.0451389	3.96458	0.107639	0.125694	0.0854167	0.315278
CD55	1597	-0.0965278	0.0180556	-0.0125	33.0812	-0.05	6.17639	-0.0180556	21.566
CD58	614	0.0645833	0.0548611	0.0465278	0.06875	0.0611111	0.49375	0.0472222	0.0402778
CD63	1858	0.0576389	0.0666667	0.0590278	1.00347	0.0673611	0.377083	0.0430556	0.165972
CD7	2069	-0.186111	0.0722222	-0.00902778	4.50417	-0.0159722	0.438194	-0.0104167	8.01944
CD74	9288	1.5	0.301389	0.8	4.56042	0.9	3.63681	0.0645833	2.79375
CD79A	45	-0.146528	0.0284722	-0.0944444	2.31319	-0.0930556	2.87014	-0.105556	0.551389
CD79B	184	-0.125694	0.238889	-0.00625	32.716	0.00416667	55.4882	-0.00208333	62.5924
CD81	3082	0.0458333	0.0798611	0.0569444	1e-05	0.0465278	0.0256944	0.04375	0.0270833
CD99	4201	0.9	3e-05	0.0680556	0	0.0659722	0	0.0479167	0
CDC42BPA	34	-0.204861	0.0513889	-0.00625	7.08611	-0.00625	16.1326	-0.000694444	65.0944
CDCA7L	114	-0.168056	0.03125	-0.0215278	0.835417	-0.127778	0.331944	-0.0875	0.879861
CDH20	10	-0.380556	0.177083	-0.00416667	0.1	-0.00347222	19.8556	-0.000694444	NA
CDH23	319	-0.105556	1e-05	-0.0465278	1.71389	-0.6	8.76667	-0.0305556	14.0576
CDIP1	449	-0.06875	0.0368056	-0.0111111	43.2993	-0.0180556	30.0889	-0.0222222	20.0951
CDKL1	199	0.0847222	0.0361111	0.0993056	0.06875	0.0576389	5.44792	0.0576389	0.09375
CDKN2A	132	0.108333	0.0229167	0.0465278	6.83819	0.0493056	1.68542	0.0673611	2.22639
CDKN2B-AS1	130	0.0770833	0.463889	0.0152778	26.0118	0.0111111	41.3451	0.00833333	45.3965
CDKN2D	1221	0.0576389	0.18125	0.0159722	30.4069	0.0270833	16.4458	0.0388889	6.18125
CDON	61	-0.1625	0.0506944	-0.00416667	50.0847	-0.00138889	65.5681	-0.0118056	31.35
CDV3	12581	0.0395833	0.190972	0.0180556	14.1701	0.0291667	1.58472	0.4	1.575
CELSR2	362	-0.100694	0.100694	0.00486111	56.384	-0.00277778	63.3896	0.00138889	66.9049
CEP41	205	-0.0847222	0	-0.05625	0.0861111	-0.0729167	9e-05	-0.0930556	0
CERK	5001	-0.102083	0	-0.8	1.82222	-0.0340278	0.966667	-0.0527778	1.76597
CFLAR	12688	0.0604167	0.0194444	0.0548611	0.025	0.9	4e-05	0.0569444	0.00763889
CGAS	833	0.0673611	0.244444	0.0118056	38.2264	0.0388889	0.473611	0.0201389	22.4507
CHCHD5	156	1	0.155556	0.0284722	11.8979	0.0229167	19.484	0.0215278	20.3306
CHKA	172	-0.0847222	0.127083	-0.0284722	15.9549	-0.0590278	4.11597	-0.0361111	10.9285
CHKB-CPT1B	2245	0.0631944	0.582639	0.00416667	59.9188	0.00486111	59.4271	0	69.109
CHML	777	-0.0465278	0.240278	-0.0583333	1.00556	-0.0645833	0.427083	-0.0576389	0.783333
CHMP1B2P	32	-0.00416667	0	0	62.7042	-0.000694444	50.1174	0.00138889	18.116
CHMP7	1279	-0.107639	0	-0.1	0	-2.3	0	-0.109722	0
CHN2	647	0.0958333	0	0.0881944	0	0.0930556	0	0.100694	0
CHRM3-AS2	279	-0.269444	0	-0.122222	0.484722	-0.0263889	7.925	-0.135417	0.0569444
CHRNE	433	-0.0743056	0.143056	-0.0541667	4.13264	-0.6	9.03681	-0.4	16.2132
CHRNG	5	-0.00138889	0.3375	0	1.35069	0	35.4465	0	NA
CHST7	434	0.0472222	0.157639	0.0180556	25.4507	0.0229167	21.1049	0.0388889	4.93125
CIITA	770	0.122222	0.272222	0.0847222	1.90556	0.0805556	2.47014	2.4	0.342361
CITED4	58	-0.211806	0	-0.117361	0.238889	-0.0777778	2.59236	-0.0243056	9.84931
CKS2	401	0.0520833	0.408333	0.00972222	44.8639	-0.0270833	17.0493	0.000694444	68.8569
CLEC11A	39	-0.186806	0.41875	-0.00902778	9.82292	-0.00972222	11.066	-0.00625	17.5639
CLIC6	18	-0.563194	0.0381944	-0.1	29.9764	-0.0104167	8.27639	-0.00347222	5.67569
CLINT1	2801	-0.0520833	0.136111	0.00277778	64.0049	0.0125	35.8986	0.00902778	44.166
CNKSR2	102	-0.252778	4e-05	-7	0	-0.230556	3e-05	-0.245833	0
CNN3	26	-0.508333	0	-0.1	3.07083	-0.00763889	1.80764	-0.00277778	24.8583
CNST	1621	-0.9	0	-0.0472222	0	-0.0645833	0	-0.0618056	0
CNTN2	21	-0.413194	0.0263889	-0.00486111	8.62986	-0.00277778	35.0868	-0.00416667	11.2042
COA6-AS1	61	0.0673611	0.0375	0.0319444	12.4868	0.5	11.7944	0.0666667	1.75208
COL18A1	313	-0.182639	0.580556	-0.1	19.5319	-0.0118056	3.52569	-0.0111111	3.14653
COL5A1	118	-0.01875	0.100694	-0.00277778	2.06389	-0.00416667	2.21111	-0.00277778	4.30625
COLGALT2	358	-0.130556	0.075	0.00138889	64.7736	-0.000694444	66.3847	-0.00763889	42.2257
COQ10B	2317	0.0569444	6e-05	0.0284722	3.22569	0.0298611	2.35764	0.0375	0.268056
COQ8A	1351	-0.0784722	0	-0.0548611	0.221528	-1	0.0104167	-0.0680556	0.00833333
CORO6	179	0.0979167	0.0840278	0.0645833	3.74931	0.0493056	6.44236	0.0659722	2.89167
CPAMD8	47	-0.165972	0.127083	-0.0104167	0.134028	-0.0166667	6.93472	-0.0166667	10.2257
CPOX	596	-0.0527778	0.0388889	-0.0111111	39.4708	-0.0152778	32.7806	-0.0166667	28.1632
CR1	126	-0.154861	0	-0.135417	0	-0.177083	0	-0.191667	0
CR2	33	-0.49375	2e-05	-0.00625	0.175694	-0.00763889	1.44375	-0.00902778	0.486806
CR381653.1	13	-3.7	0.127083	-0.00763889	24.2556	-0.00833333	30.6153	-0.00486111	50.7583
CRADD	293	0.7	0.0583333	0.0423611	1.03611	0.0569444	0.0479167	0.05	0.0159722
CRIP2	59	-0.228472	0	-0.0173611	4.30625	-0.0201389	5.80833	-0.0152778	7.66944
CRYBG3	559	-0.101389	0.419444	0.0152778	16.6972	0.0159722	26.4222	0.0923611	0.398611
CSGALNACT1	407	-0.0284722	0.600694	-0.00555556	2.52917	-0.1	13.4868	-0.00763889	9.05208
CSPG4P10	76	-0.109028	0.0222222	0.00277778	62.7944	0.0180556	0.294444	0.0333333	13.5326
CTAGE4	18	-0.175694	0.456944	-0.00138889	59.5063	0.00277778	54.7861	-0.00208333	60.2382
CTAGE8	38	-0.138194	0.0395833	-0.00416667	51.8188	-0.000694444	66.8576	-0.0104167	32.9854
CTDSP2	3342	-0.0548611	0.639583	-0.00138889	67.2812	0.000694444	68.4368	0.00486111	58.0465
CTDSPL	17	-0.254861	0.0444444	-0.00555556	9.42778	-0.00902778	3.71458	-0.00833333	20.2701
CTIF	116	-4	1e-05	0.00277778	5.83264	0.0145833	22.4229	0.0180556	14.066
CTNNA1	1601	0.0784722	0.0118056	0.0166667	27.6514	0.0527778	2.95347	0.0333333	9.59306
CTNNBIP1	531	0.05625	0.677778	0.0423611	0.0284722	1.2	2e-05	0.0590278	0
CTSA	773	-0.0791667	0	-0.06875	7e-05	-0.0541667	0	-0.0611111	0
CU633904.1	8	4.7	0.572917	0.000694444	59.3139	0.00555556	35.9139	0.00277778	NA
CU634019.1	11	0.209028	0.188194	0	67.5868	0.1	31.5389	0	6.84514
CXCL16	40	-0.119444	0.00208333	-0.0180556	4.23889	-2.2	0.0458333	-0.120139	0.123611
CXCL2	39	-0.025	0.640972	-0.00416667	23.7063	-0.00416667	2.50625	-0.00625	17.8562
CXCL8	1076	-0.14375	0.296528	-0.0104167	8.55347	-0.0111111	15.0326	-0.00625	42.084
CXCR3	480	-0.106944	0.327083	0.00486111	45.8278	0.00972222	34.9944	0.0583333	8.22639
CYCS	5308	0.0576389	0.0333333	0.0319444	9.65694	0.0215278	22.641	0.0173611	27.9403
CYP2B7P	14	-0.190972	0.35	-0.00347222	25.5028	-0.1	8.89792	-0.000694444	62.1215
CYP2E1	42	-0.125694	0.0659722	-0.124306	0.0131944	-0.133333	0.0756944	-0.140972	6e-05
CYP2J2	9	-0.434028	0.0256944	-0.00763889	1.82222	-0.00833333	4.74792	-0.00416667	NA
CYSLTR2	213	0.102083	0.325694	0.00416667	5.34167	0.0131944	30.6569	0.00625	4.68958
CYTH1	11577	-0.0319444	0.636111	-0.00208333	64.1889	-0.00138889	65.6931	0.00486111	52.2201
CYTH3	735	-0.145139	0.196528	0.00138889	64.8986	0.00902778	39.4382	0.00625	42.209
CYTOR	1061	0.0986111	2e-05	0.0881944	2e-05	0.0993056	1e-05	0.115278	0
DAB2	77	-0.179167	7e-05	-0.0166667	0.734028	-0.0875	3.26458	-0.0305556	4.4125
DACT1	16	-0.504861	0	-0.192361	0.268056	-0.183333	0.477083	-0.0111111	0.78125
DAGLA	20	-0.163889	0.163194	-0.00277778	56.5243	-0.00486111	51.084	-0.00277778	58.7965
DAPK2	593	0.144444	0	2.9	1e-05	0.113889	0.00972222	0.156944	0
DAZAP2	9361	0.0340278	0.107639	0.03125	0.114583	0.0305556	0.138194	0.0326389	0.0395833
DBH-AS1	16	-0.216667	0.140278	-0.252778	0.0173611	-0.0180556	0.197222	-0.00972222	3.14514
DBP	761	-0.0798611	0.678472	-0.0125	28.2958	-0.0118056	36.941	-0.0159722	29.4292
DCBLD1	172	-0.14375	0.0305556	0.00555556	44.2444	0.3	11.4486	0.00763889	3.73056
DCBLD2	57	-0.251389	0	-0.00625	40.0292	-0.0111111	27.6424	-0.00347222	53.6007
DCHS1	347	-0.183333	0	-0.114583	3e-05	-0.192361	0	-0.1625	0
DCLRE1C	912	0.0368056	0.239583	0.0180556	11.9083	0.0243056	3.03681	0.0256944	1.84444
DDX43	57	-0.00625	0.365278	-0.00138889	18.1146	-0.00138889	38.8576	0	5.34861
DDX59	808	0.05	0.426389	0.00972222	44.8576	0.0201389	20.5333	0.025	10.6139
DDX60	2571	0.0395833	0.620833	0.0270833	4.00139	0.2	28.2389	0.0152778	22.2465
DENND1B	1768	0.0631944	0.0173611	0.0583333	0.0004	0.0652778	5e-05	0.0520833	0.0729167
DENND3	3669	0.0645833	0.503472	-0.000694444	6.72569	0.00972222	46.8417	0.00625	54.1326
DENND5A	593	-0.1375	0.00902778	-0.0916667	0.00138889	-0.143056	0.1375	-0.102778	0.688889
DERL1	3659	0.0527778	0.04375	0.0319444	2.23472	0.0222222	1.21875	0.0236111	7.78958
DGKA	2572	-0.107639	0	-0.0979167	0	-0.0868056	0	-0.0930556	0
DGKK	109	-0.170139	0.470139	-0.00416667	32.9667	-0.00763889	28.2347	0	69.0778
DGKZ	8364	0.04375	0.0222222	0.0159722	17.0215	0.0111111	33.1479	0.1	46.9924
DHRS12	204	-0.0659722	0.296528	-0.0180556	27.2722	-0.0145833	35.7931	-0.0270833	13.0299
DHRS3	768	-3.6	0	-0.0159722	21.3528	-0.00138889	6.68542	-0.00486111	55.3014
DHX32	212	-0.232639	0	-0.177778	3e-05	-0.119444	0.267361	-0.145139	0.0465278
DIP2B	171	-0.0430556	0.502083	-0.0326389	2.38681	-0.0458333	0.0916667	-0.0388889	0.425
DIPK1A	393	-0.0458333	0.401389	-0.00347222	60.8132	0	68.9785	-0.00347222	61.3389
DIPK1B	15	-0.00277778	0	-0.000694444	5.19583	0	36.7542	0	32.1035
DIRC3	29	-0.280556	0	-0.00625	22.2931	-0.0118056	9.91458	-0.1	37.9007
DMPK	748	0.0645833	0.226389	0.4	11.3139	0.0201389	22.7632	0.0201389	21.9528
DMWD	1002	0.0527778	0.0368056	0.0333333	1.78056	0.0236111	8.93819	0.0229167	8.94722
DMXL2	506	-0.0895833	0.0666667	0.00972222	38.8104	0.00416667	59.2403	0.0159722	2.89444
DNAH9	18	-0.00347222	0	0	66.2389	0.000694444	17.2354	0	3.67986
DNAJA3	669	-0.7	0.0722222	-0.3	1.12431	-0.01875	15.5319	-0.0298611	1.97986
DNAJB14	5673	0.0583333	1e-05	0.025	3.96597	0.5	0.441667	0.0284722	1.56042
DNAJC28	21	-0.0840278	0.320139	0.000694444	66.9111	-0.00902778	42.8201	-0.1	48.3563
DNAJC5	3214	-0.0513889	0.222917	0.00208333	65.1542	0.000694444	68.8875	-0.00347222	60.5861
DNAJC6	136	-0.113889	0.0548611	0.0541667	3.26944	0.0638889	2.68264	0.10625	0.218056
DNMT3A	1026	-0.0743056	0.00763889	-0.0743056	4e-05	-0.0756944	3e-05	-0.0909722	0
DOCK3	125	-0.172222	0	-0.00138889	6.4875	-0.00902778	4.02014	0.00763889	44.9368
DOK2	4348	1.1	0.0576389	0.0576389	0.484028	0.0381944	5.24583	0.0430556	2.47847
DPEP2	424	-0.0840278	0.174306	0	68.9062	-0.00138889	65.6896	0.00138889	6.54306
DPEP3	8	-0.232639	0.151389	-0.1	2.08125	-0.00902778	21.7472	-0.00972222	NA
DPH3	610	0.0590278	0.572917	0.0270833	11.8201	0.0451389	2.49792	0.0465278	0.134722
DPP9	2133	0.0368056	0.511806	0.00416667	59.1132	-0.000694444	67.2583	0.00347222	60.5264
DPYSL4	34	-0.320833	0.00763889	-0.0152778	6e-05	-0.0125	0.14375	-0.0125	0.610417
DSC1	80	-8.5	0.227083	-0.1	0.247917	-0.00833333	2.09167	-0.1	0.126389
DSTYK	158	-0.0506944	0.279167	-0.00763889	49.1701	-0.00902778	46.3097	0.00416667	5.87431
DTD1	948	0.0451389	0.147917	0.01875	16.0389	0.0263889	4.77639	0.03125	1.41806
DTWD2	223	-1.2	1e-05	-0.0125	37.1236	-0.00972222	45.3715	-0.00555556	5.74097
EDA	65	-0.245833	0.0458333	-0.00555556	23.3347	-0.00347222	44.9056	0.000694444	64.5312
EDAR	55	-0.41875	0.0270833	-0.00416667	0.952778	-0.00208333	3.84236	-0.00347222	0.504167
EDEM3	1657	-0.04375	0.675	-0.00833333	4.63264	-0.0166667	24.6938	-0.00902778	44.0639
EEF1B2P3	563	-0.0604167	0.486806	-0.0298611	9.76667	-0.0201389	23.6062	-0.0152778	31.5674
EEF2	4824	-0.6	0.365972	-0.0409722	0.172917	-0.0375	0.450694	-0.0465278	0.0159722
EFHC2	188	-0.136111	0.457639	0.00208333	6.07847	0.0145833	1.53125	0.0125	23.7021
EFHD2	13737	0.0659722	0	0.0618056	0	0.0645833	0	0.0548611	0
EGFL8	42	-0.160417	3e-05	-0.0979167	1.16319	-0.0847222	0.427083	-0.0861111	1.12222
EGLN2	3129	-0.0451389	0.0243056	-0.0215278	19.2069	-0.0465278	1.15903	-0.9	0.0361111
EGR2	279	2	0.189583	-0.00347222	58.1313	-0.0104167	37.2701	0.00277778	63.1451
EGR4	90	3	0.0111111	0.0180556	12.5993	0.0159722	23.9417	0.0159722	23.2319
EID1	5106	0.0444444	0.0001	0.5	0.0951389	0.0493056	0	0.0368056	0.025
EIF3E	8194	-0.0520833	0.0166667	-0.0340278	0.961111	-0.0319444	1.53542	-0.0284722	2.38472
EIF4G3	2114	0.0645833	1e-05	0.0465278	0.0513889	0.0236111	8.65347	0.0291667	2.51042
ELOVL4	115	-0.0916667	0.129861	-0.0631944	1.82222	-0.0881944	0.626389	-0.0618056	4.99028
EMC8	313	-0.0638889	0.204861	-0.0243056	15.2451	-0.0180556	26.584	-0.0263889	12.0389
EML6	108	0.0923611	0.282639	0.0298611	11.5194	0.0493056	2.80764	0.0222222	22.8729
EMP3	202	0.0583333	0.157639	0.0291667	7.56111	0.0402778	1.86597	0.0333333	3.85833
ENGASE	1766	-0.0444444	0	-0.04375	0	-0.0611111	3e-05	-0.0666667	0
ENPEP	11	-0.00208333	0.213889	-0.000694444	0.184028	0	69.3861	0	66.534
ENPP4	3293	0.0493056	0.0104167	0.0666667	0.248611	0.06875	0.169444	0.0527778	0.09375
ENTPD6	1419	-0.0513889	2e-05	-0.3	0.776389	-0.0180556	13.1417	-0.0270833	1.58681
ENY2	1247	0.0402778	0.175694	0.0298611	1.40764	0.025	4.00833	0.0243056	3.55069
EOGT	444	0.0576389	0.31875	0.0152778	29.7424	0.2	37.1778	0.1	52.2896
EOMES	2059	0.0847222	0.0909722	0.0458333	0.665278	0.0409722	8.84792	0.0430556	6.47153
EPB41	9756	-0.0333333	0.222917	-0.0215278	3.69028	-0.03125	0.181944	-0.0201389	4.31042
EPB41L2	103	-0.134028	0.43125	-0.00277778	53.2042	-0.00277778	58.0076	0.00416667	51.0729
EPHA1	105	-0.335417	0	-0.271528	0	-0.304861	0	-0.334722	0
EPHA1-AS1	74	-0.295833	0	-0.235417	0	-0.349306	0	-0.392361	0
EPHA4	1044	-0.0930556	0.401389	0.0597222	1.89444	1.8	0.205556	0.0701389	0.778472
EPHB4	82	-0.188194	1e-05	-0.218056	0	-0.217361	0	-0.18125	0
EPHB6	392	-0.14375	0	-0.0118056	33.5215	0	69.0042	0.0111111	41.7528
EPPK1	170	-0.209028	4e-05	-4.8	1e-05	-0.2125	2e-05	-0.216667	0
EPS15	5956	0.0493056	0.0284722	0.0506944	0.0111111	0.0569444	1e-05	0.05	4e-05
ERBB2	1327	-0.0840278	0.0007	-0.0388889	8.34861	-0.000694444	68.2097	-0.0152778	32.3556
ERC1	639	-0.0541667	0.508333	-0.0159722	29.4472	-0.0284722	9.77847	-0.0291667	0.685417
ERH	1122	0.0402778	0.356944	0.1	51.1437	0.0145833	26.2458	0.0125	29.5868
ERRFI1	538	-0.0881944	0.188194	0.00486111	53.5653	0.00833333	46.259	0.2	26.1285
ETNK2	126	-6.3	0	-0.2	14.5299	-0.0159722	20.4076	-0.00138889	64.2687
ETV1	41	0.115278	0.309722	-0.00555556	41.9139	-0.0111111	29.3181	-0.0145833	27.659
EVC2	38	-7.7	7e-05	-0.00347222	37.3903	-0.00763889	13.9153	-0.00555556	19.2514
EXPH5	129	-0.224306	0	-0.0590278	5.36736	-0.0548611	0.0194444	-0.0236111	19.6521
EZR	12742	0.0493056	0.290278	0.0368056	1.55208	0.01875	20.1646	0.05	0.0604167
F2R	4482	0.0479167	0.0465278	0.0444444	0.0381944	0.0548611	0.599306	0.0534722	4e-05
F8	283	0.0590278	0.0298611	1.3	7e-05	0.0423611	0.171528	0.0618056	5e-05
FAAH	192	0.133333	0.0944444	0.0180556	1.51111	0.00625	47.0229	0.0229167	14.8556
FAM102A	1436	-3.8	0	-0.0798611	0.461111	-0.0993056	0.0001	-0.102778	4e-05
FAM110C	24	-0.186806	0.128472	-0.00902778	21.5174	-0.0131944	18.5132	-0.0131944	15.3375
FAM117B	685	-0.0923611	1e-05	-1.6	0.04375	-0.09375	0.0111111	-1.7	0.00902778
FAM129B	269	-0.144444	0	0.00555556	54.7326	0.0333333	13.4715	0.4	16.8007
FAM153A	124	-5.2	0.0534722	-0.259722	2e-05	-0.265972	1e-05	-0.0125	1.21875
FAM153B	31	-0.335417	0.00833333	-0.316667	1e-05	-0.274306	7e-05	-0.225694	0.0159722
FAM153CP	113	-0.310417	0	-0.299306	0	-5.4	0	-0.223611	2e-05
FAM184A	48	-0.232639	0.0166667	-0.0104167	12.2688	-0.00833333	31.834	-0.00763889	34.5375
FAM218A	10	-0.406944	7e-05	-0.00138889	51.5035	-0.000694444	5.33264	0.000694444	NA
FAM226B	14	-0.132639	0.0527778	-0.00833333	2.74167	-0.00625	43.609	-0.0118056	21.7972
FAM241A	158	-0.109028	0.107639	-0.0340278	7.14861	-0.0263889	1.13056	-0.0583333	5.22431
FAM30A	36	-0.0354167	0.604861	-0.00208333	48.4806	-0.00347222	32.6507	-0.00625	9.99028
FAM49A	576	0.0798611	0.502778	0.0444444	2.94583	0.05	7.01806	0.0388889	9.16042
FAM57A	20	-0.196528	0.0104167	-0.0125	1.63125	-0.176389	0.0125	-0.170833	0.0541667
FAM78A	3524	-0.0548611	0.301389	0	6.90625	0.000694444	68.4576	-0.00416667	58.6007
FAM83F	47	-0.153472	0.349306	-0.140278	0.53125	-0.0125	7.38056	-0.0243056	2.33681
FAM86EP	27	-0.100694	0.025	-0.00972222	27.8674	-0.0666667	2.57778	-0.0430556	7.31528
FAR2P3	29	-0.209722	0.15	-0.00555556	15.45	-0.00763889	7.99583	-0.00138889	62.7194
FAS	1269	0.06875	0.571528	0.0472222	6.41042	1.1	0.169444	0.0472222	5.77986
FAT4	47	-0.148611	0.596528	-0.00763889	23.7556	-0.0104167	22.0063	-0.00833333	28.7243
FBLN1	10	-0.00277778	0	0	68.3049	0.000694444	27.6722	0.000694444	NA
FBLN2	105	-0.318056	0	-0.145139	0.28125	-0.229861	1e-05	-0.16875	0.0375
FBXO25	823	-0.0611111	0.398611	-0.0104167	42.7715	-0.00902778	47.9778	-0.00555556	56.3493
FBXO30	745	0.0423611	0.00972222	0.0152778	2.10139	0.0215278	0.827778	0.025	3.37708
FBXO6	340	0.0423611	0.278472	0.0125	39.041	0.0131944	39.4382	0.00208333	64.7174
FBXW5	4848	0.0659722	4e-05	0.0236111	1.02014	0.0291667	0.473611	0.0173611	20.1472
FCGBP	1264	-0.239583	0	-0.0944444	1.31389	-0.198611	0	-1.4	2.11319
FCHSD2	897	0.0388889	0.441667	-0.00833333	44.7035	-0.0125	31.7604	-0.0111111	34.7472
FCMR	193	-0.0506944	0.025	-0.0611111	0.0305556	-0.0888889	0	-0.0541667	0.0430556
FCRL6	4458	0.0777778	0	0.100694	0	0.0951389	0	1.9	0
FCRLB	90	0.0979167	0.41875	0.06875	0.422222	0.025	16.3562	0.5	9.28889
FDPS	1135	0.0354167	0.2125	0.0229167	4.21042	0.0159722	15.5264	0.0118056	23.6576
FDXR	117	0.0472222	0.271528	0.0152778	32.5868	0.0256944	17.7146	0.00277778	65.1063
FER	652	-0.0993056	0.0909722	0.00763889	44.8993	0.0868056	0.780556	0.0930556	0.38125
FGFR2	90	-0.0270833	0.634028	-0.000694444	60.9674	-0.00138889	56.9042	0.000694444	65.166
FGR	4721	0.0909722	0	0.0590278	0	1.2	0	0.0611111	0
FHIT	55	-0.110417	0.581944	-0.0743056	3.48542	-0.129167	0.140972	-0.0847222	0.761806
FHL1	157	-0.258333	0	-0.00416667	49.8069	0.00416667	55.5528	0.0118056	20.8667
FIGNL1	507	-0.0430556	0.0979167	-0.0340278	6.03681	-0.0270833	12.9062	-0.0131944	38.8479
FIRRE	48	-0.146528	0.0618056	0.000694444	63.0083	-0.00277778	43.4472	0.00347222	50.2632
FITM2	187	-1.2	8e-05	-0.05	0.886806	-0.0444444	0.0125	-0.0597222	0.113889
FLAD1	769	0.0381944	0.124306	0.3	0.635417	0.0333333	0.00208333	0.0305556	0.411806
FLG-AS1	21	-0.224306	0.318056	-0.00208333	47.6917	0.000694444	68.8674	0.00416667	48.8667
FLNA	150945	0.0548611	0.489583	0.0659722	0.0291667	0.0541667	0.295139	0.0444444	5e-05
FLNB	1495	-0.125694	0	-0.107639	0	-1.9	0	-0.100694	0
FLOT1	1579	0.0534722	0.0005	0.0444444	2.75833	0.9	0.316667	0.0604167	0.00277778
FLT1	34	-0.227083	0.0159722	-0.0131944	6.83194	-0.103472	3.79583	-0.185417	0.00763889
FLT3LG	816	-0.0861111	0	-0.9	0.00972222	-0.0576389	0.00208333	-0.0541667	0.286111
FLT4	295	-0.3	0.504861	-0.00486111	4.24514	-0.00555556	8.57153	-0.00625	27.825
FLVCR2	73	0.0840278	0.0909722	0.01875	0.244444	0.00347222	62.5993	0.00972222	42.1097
FOXJ1	26	-0.259722	0.0104167	-0.0125	3.46319	-0.175	0.271528	-0.169444	0.177083
FOXK2	1233	0.0479167	0.495139	0.00208333	65.5396	0.00277778	63.8306	-0.00972222	46.5424
FOXO1	2904	-0.0770833	0.0930556	-0.0222222	20.7035	-0.0423611	7.68472	-0.0375	8.96736
FOXP1	5899	-0.0958333	0	-0.0520833	2e-05	-0.0548611	1e-05	-0.0527778	1e-05
FP236241.1	9	0.296528	0.0451389	0.00208333	41.5222	0.00486111	32.4479	0.00277778	NA
FRMD4B	530	-0.209722	0	-0.00347222	55.6785	0.00347222	60.3653	0.0111111	32.575
FRMD6	85	-0.0986111	0.274306	-0.0215278	12.2479	-0.0180556	23.3875	-0.00763889	4.62569
FRRS1	24	-0.222917	0.274306	-0.00277778	59.2271	0.00138889	59.7174	0.00347222	44.5187
FSBP	127	-0.145139	0.31875	-2.5	1.81528	-0.2	16.6889	-0.108333	0.960417
FSD1	38	-0.1375	0.0229167	-0.182639	0	-0.178472	0	-0.161111	1e-05
FSD2	11	-0.00138889	0.336111	-0.000694444	0.364583	0	17.9535	0	0.653472
FTH1	6584	-0.0736111	0.399306	-0.0166667	26.7479	-0.0152778	31.7729	-0.04375	6.22639
FURIN	2527	-0.0722222	0.0958333	-0.0430556	1.00972	-0.0444444	5.98889	-0.0680556	0.927083
FUT9	20	-0.00416667	0	0	55.1236	0.000694444	32.8285	0	50.7583
FXYD5	1889	-1	0.465972	-0.00972222	4.26597	0.000694444	68.7181	0.00416667	61.0271
FXYD7	79	-3.9	0.150694	0.000694444	65.6035	0.00902778	19.7403	0.0111111	13.4368
FYB1	7061	-0.0430556	0.0854167	-0.0118056	33.3222	-0.3	0.0958333	-0.00902778	38.6861
FZD8	102	-6.5	0	-0.0444444	2.92292	-0.0590278	5.19236	0.00138889	66.4639
GAL3ST4	54	-0.318056	0	-0.255556	0	-0.293056	0	-0.300694	0
GALNT1	3291	0.0430556	0.365972	0.0173611	28.2979	0.0201389	26.3306	0.1	53.8778
GALNT12	268	-0.142361	0.0111111	0.1	45.5146	0.0194444	23.2583	0.0256944	11.8993
GALNT3	1086	0.0451389	0.0715278	0.9	0.165972	0.0576389	0.420139	0.8	0.352083
GAS1	72	-0.100694	0.55625	-0.00347222	55.5194	-0.00277778	61.4083	0.00347222	60.1493
GAS6-AS1	32	-0.196528	0.545833	-0.00277778	31.8687	-0.00555556	19.8556	-0.00555556	23.8347
GBA2	1429	0.9	0	0.0263889	2.30972	0.025	3.19792	0.0159722	15.1569
GCK	7	-0.00138889	0.318056	-0.000694444	0.984722	0	66.3708	0	NA
GDF6	28	-5.1	0.0118056	-0.00902778	15.5708	-0.00555556	46.9208	-0.00763889	35.0806
GDPD5	1976	-0.0854167	0.327778	0.0597222	1.17639	0.0958333	0.0916667	0.0875	9e-05
GEMIN4	410	-0.0583333	0.0583333	-0.0527778	0.0673611	-0.0583333	0.0145833	-0.0527778	0.0451389
GFPT2	147	-0.198611	6e-05	0.00347222	55.0333	0	69.3347	0.000694444	66.5396
GGTA1P	9	-0.00416667	0.404861	0	5.56667	0	58.9986	0.000694444	NA
GIMAP1	1568	-0.0847222	0	-0.00347222	61.8576	-0.00972222	47.7062	-0.0298611	9.59444
GIMAP1-GIMAP5	390	-0.00208333	0.290278	-0.000694444	0.779167	0	68.4993	0.000694444	40.4264
GJA3	27	-0.199306	0.315278	-0.00763889	13.4194	-0.00902778	5.425	-0.00972222	6.58264
GK	161	0.0652778	0.617361	0.0472222	2.70903	0.0201389	25.0312	0.2	35.7028
GLIS3	29	-0.0458333	0.177083	-0.0111111	0.0381944	-0.0131944	6e-05	-0.0215278	6e-05
GLO1	1486	0.0618056	0.210417	0.0222222	17.2535	0.0465278	1.17917	0.0340278	4.61319
GLP1R	7	-0.00277778	0	0.00208333	7e-05	0.00277778	0	0.00347222	NA
GLS2	24	-0.122917	0.61875	-0.2	16.0389	-0.0131944	25.6222	-0.1	43.2924
GNA11	44	-0.302778	0	-0.149306	0.261806	-0.177778	0.0194444	-0.109722	1.675
GNAO1	348	0.0604167	0.644444	0.0756944	0.102083	0.0583333	0.536111	0.0451389	1.18611
GNG7	27	-5.3	1e-05	-0.0215278	4.02708	-0.0125	19.6139	-0.00833333	34.0153
GNGT2	234	0.0541667	0.0430556	0.0458333	0.0680556	0.0513889	0.0236111	0.0506944	0.0166667
GNL3	1945	-0.0458333	0.189583	-0.025	7.12778	-0.0409722	0.254167	-0.0430556	0.103472
GNPDA1	351	-0.0472222	0.359722	0.000694444	68.2597	0.025	18.6007	0.00555556	5.74097
GOLGA2P10	236	-0.120833	0.0104167	-0.1	45.8632	0.00208333	64.9479	0.00416667	59.541
GOLGA2P7	153	-0.228472	0	-0.00486111	53.6674	-0.00347222	60.5917	-0.000694444	68.3861
GOLGA6L9	150	-0.134028	1e-05	-0.00486111	53.4507	-0.000694444	67.891	-0.00277778	63.7889
GOLGA8A	5561	-0.0590278	0.0791667	-0.025	17.4674	-0.00347222	62.7868	-0.0361111	7.7125
GOLGA8B	6985	-0.0618056	0.0756944	-0.0152778	3.23542	-0.0201389	25.9896	-0.0381944	7.08819
GP5	59	-0.174306	0.0326389	-0.00625	1.15833	-0.00972222	0.0340278	-0.0131944	0.357639
GPA33	146	-0.143056	1e-05	-0.00138889	6.66597	0	69.2903	-0.00902778	42.9285
GPAT3	55	-0.121528	0.222917	-0.00902778	2.08125	-0.2	17.9153	-0.0118056	28.0167
GPC2	46	-0.209028	0	-0.193056	0	-0.185417	2e-05	-0.203472	0
GPD1L	693	-0.0583333	0.259028	-0.0125	35.8993	-0.00833333	49.9507	-0.0215278	22.5993
GPR15	67	-0.114583	0.561111	-0.179861	6e-05	-0.170833	9e-05	-0.126389	0.0395833
GPR157	123	-0.154167	1e-05	0.00208333	62.591	0.0131944	33.1285	0.0159722	23.675
GPR35	293	-0.0861111	0.0104167	-0.05625	2.62986	-0.0298611	13.5667	-0.0513889	3.46806
GPR63	60	-0.129167	0.386806	0.00347222	53.8	0.00833333	37.6243	0.0173611	11.0153
GPRASP1	887	-0.154861	0.197222	-0.00972222	6.25903	-0.01875	2.41528	-0.0152778	4.5375
GPSM1	118	-0.234722	0	-0.0729167	4.55	-0.0701389	4.97847	-0.0201389	8.42083
GPX7	161	-0.102778	0.343056	-0.00972222	28.0014	-0.00347222	59.8486	-0.00555556	5.00972
GRAMD1A	1137	-0.0770833	0.0004	-0.0152778	29.1354	-0.0201389	24.0681	-0.0222222	21.4271
GRAMD2B	196	-0.0861111	0.304861	-0.0194444	13.2028	-0.0263889	11.9882	-0.0472222	6.32153
GRAP	345	-2.7	0.199306	-0.0111111	22.2556	-0.09375	1.84931	-0.2	20.284
GRAP2	3389	-0.05625	1e-05	-0.0125	36.0799	-0.0368056	3.35833	-0.0444444	0.0861111
GRASP	801	-0.244444	0	-0.0201389	0.363194	-0.125694	0.286111	-0.15	0.272222
GREM1	20	-0.00208333	7e-05	0	37.5194	0.000694444	0.252083	0	2.00417
GREM2	16	-0.482639	0	-0.00347222	7.32361	-0.00347222	14.8354	-0.00416667	9.58681
GRM7	9	-0.00138889	0.402083	0	6.08194	0	50.7618	-0.000694444	NA
GSC	80	-0.440972	0.0222222	-0.00277778	49.8069	-0.00347222	52.6729	-0.00138889	65.5674
GSTM3	124	-0.01875	0.0305556	-0.00138889	41.2757	-0.00277778	18.1861	-0.000694444	63.7056
GTDC1	1437	0.0756944	0	0.0305556	2.3375	0.0472222	0.0319444	0.0263889	4.29444
GTF2E2	831	0.0458333	0.0236111	0.0222222	6.64861	0.0270833	2.50903	0.03125	0.593056
GTF2IP1	1498	-0.05	0.406944	-0.00347222	61.4833	-0.0180556	23.4243	-0.3	15.6229
GTF2IP4	1427	-0.05625	0.275694	0.000694444	6.81528	-0.0125	38.6347	-0.00138889	65.95
GTF2IP7	6	-0.00277778	1e-05	0	51.816	0	67.5201	0	NA
GYG1	966	0.0888889	0	0.0173611	26.5813	0.4	1.21458	0.0319444	6.89653
GZMA	5792	0.0604167	4e-05	0.102083	0	0.0875	0	0.0881944	0
GZMH	14698	0.0729167	5e-05	0.0854167	0	0.104861	0	0.10625	0
HAPLN3	319	-0.188889	0	-0.221528	0	-0.252778	0	-0.233333	0
HAUS2	1213	0.0402778	0.0527778	0.0236111	3.275	0.5	0.142361	0.04375	3e-05
HCG4B	45	0.113194	0.0930556	0.0590278	0.389583	2.2	0.128472	0.5	11.6153
HCST	176	0.0409722	0.643056	0.6	0.2625	0.0368056	0.822917	0.0506944	0.0118056
HEATR3	784	-0.0659722	0.380556	-0.0326389	8.90417	-0.01875	27.3813	-0.0166667	29.3694
HEMK1	1305	-0.0604167	0.124306	-0.0652778	0.0159722	-0.0666667	0.00972222	-0.0534722	0.0111111
HENMT1	1067	0.05	0.00902778	0.0270833	11.1722	0.00972222	46.2944	0.00763889	49.766
HERPUD2	3085	0.05	5e-05	0.0520833	0	0.0423611	0.0145833	0.0479167	1e-05
HES1	49	-0.203472	0.0631944	-0.00486111	27.1701	-0.0104167	12.2868	-0.00277778	52.209
HID1	37	-0.140278	0.4125	-0.110417	1.94722	-0.0215278	7.40833	-0.0180556	0.636806
HIP1R	2733	-0.0583333	0.0145833	-0.0583333	0.534028	-0.0451389	0.0506944	-0.0666667	0.0104167
HIST1H1T	11	-0.153472	0.290278	-0.183333	0.0173611	-0.167361	5e-05	-0.165972	0.01875
HIST1H2AK	922	0.0895833	1e-05	0.06875	0.181944	0.0520833	0.65	1.6	0.0125
HIST1H2BI	2249	0.0861111	0.272222	0.0333333	12.175	0.0638889	3.93125	0.0597222	0.0861111
HIST1H2BL	581	0.0729167	0.146528	0.00972222	45.2722	0.0104167	44.1299	0.0263889	16.4493
HIST1H2BM	469	0.0875	0.115972	0.00763889	45.7132	0.00763889	48.9542	0.0166667	26.0708
HIST1H4F	1796	0.0513889	0.352778	0.0465278	4.50417	0.0256944	1.80069	0.0256944	16.3368
HIVEP3	690	0.0875	0.0159722	0.0729167	0.0006	0.08125	0.0145833	0.0673611	0.0527778
HKDC1	49	-0.261806	0	-0.1	2.32847	-0.170833	9e-05	-0.175694	5e-05
HLA-DMA	514	0.127778	0	0.0847222	0.0381944	0.0826389	0.0423611	0.0916667	0.170139
HLA-DPA1	3086	0.0708333	0.0479167	0.1	0	0.0666667	0.0361111	0.0729167	0.00763889
HLA-DRA	2225	0.144444	0.367361	0.0152778	4.80347	0.0666667	3.97847	0.0965278	3.475
HLA-DRB6	67	0.00486111	0.0520833	0.00138889	0.418056	0.00208333	3.4	0.00208333	17.1229
HLA-V	46	-0.00416667	0	-0.000694444	7.27014	0	3.72986	0	47.6035
HLF	78	-0.218056	0.1125	0.00277778	53.2042	0.0111111	13.3465	0.00555556	33.7021
HMGB3P4	20	-0.0881944	0.270139	-1.3	1.06181	-0.0923611	4e-05	-0.0944444	0.0493056
HMGCR	1055	0.0513889	1e-05	0.0319444	0.486806	0.025	3.15	0.01875	9.99028
HOMER1	806	0.075	0.0743056	0.03125	13.4785	0.0194444	27.7701	0.025	18.7181
HOOK1	151	-0.189583	0	-0.116667	0.0645833	-0.117361	0.0583333	-0.0173611	15.9403
HOPX	2652	0.0944444	1e-05	0.0944444	0	0.1125	0	0.126389	0
HOXB4	126	0.0923611	0.432639	0.0548611	5.87431	0.0333333	12.6382	0.0576389	6.72847
HOXB7	38	0.177083	0.0631944	0.01875	0.376389	0.138194	0.220139	0.146528	0.317361
HOXB9	21	0.160417	0.105556	0.00763889	20.5813	0.00902778	21.3604	0.01875	7.02222
HPCAL4	92	-0.278472	0	-0.0215278	4.95486	-0.157639	0.00902778	-0.0930556	0.869444
HPS5	914	0.0430556	0.636111	0.2	30.5583	0.00763889	49.8097	0.00208333	63.45
HS1BP3	520	0.0458333	0.308333	0.00208333	6.50556	0.0229167	10.9563	0.00277778	62.7194
HSD17B4	761	-0.0548611	0	-0.00347222	61.9312	0	69.3576	0.0104167	41.4535
HSP90AA1	2788	0.0715278	0.364583	0.0111111	40.0299	0.00277778	64.1375	-0.00138889	65.95
HSPA2	141	-0.128472	0.0361111	-0.2	13.4174	-0.152083	0.0881944	-0.0111111	24.766
HSPG2	57	-0.355556	0	-5.2	0.0333333	-0.0256944	0.0006	-5.7	5e-05
HTT	2862	0.0506944	0.00902778	0.0291667	1.93194	0.0319444	1.20069	0.0368056	0.261806
HYI	40	-0.126389	0.570833	-0.00416667	47.3312	0.0173611	9.65347	0.0118056	20.6729
IAH1	694	0.0451389	0.66875	0.0118056	37.8729	0.0236111	12.9417	0.0194444	17.1465
IFIH1	1076	0.0493056	0.602083	0.0395833	0.750694	0.8	2.55069	0.0611111	1.22083
IFIT5	2044	0.0493056	0.5125	0.0472222	4.53681	0.0597222	1.80972	0.0631944	0.920139
IFNG	3287	0.111806	0.00833333	0.0611111	4.90069	1.7	0.279861	0.0590278	1.17083
IGF1R	680	-0.190972	0	-0.134028	2e-05	-0.145139	0	-0.0861111	0.0583333
IGFBPL1	7	-0.0111111	0.325694	-0.00277778	9.22778	-0.000694444	54.5243	-0.000694444	NA
IGIP	191	-1.1	0.151389	-0.3	20.9125	-0.0375	6.24792	-0.6	3.97431
IL16	3669	-1.3	0.35	-0.0222222	18.4674	-0.4	1.60486	-0.0270833	15.4083
IL17RA	1987	-0.06875	0.0458333	-0.6	0.197222	-0.0409722	2.27639	-0.0354167	4.44583
IL17RE	37	-7.5	1e-05	-0.0166667	0.06875	-0.266667	0.0145833	-0.233333	0.0152778
IL18BP	591	0.0618056	0.05	0.0291667	7.32292	0.0444444	0.780556	0.3	16.0729
IL1A	15	-0.0319444	0.356944	-0.00416667	23.7417	-0.00763889	0.0659722	-0.00486111	30.8
IL1B	371	-0.216667	0	-0.01875	0.45	-0.025	4.97847	-0.0534722	3.46389
IL23A	107	-0.113889	0.125694	-0.0840278	0.465972	-0.107639	0.0916667	-0.0881944	0.268056
IL4I1	77	-0.211111	5e-05	-0.0131944	2.29444	-0.025	1.90417	-0.0166667	7.90625
IL6R	322	-0.1625	5e-05	-0.127778	0.0840278	-0.172222	1e-05	-0.129861	0.00972222
IL7R	21251	-0.169444	0	-0.00486111	52.0639	0.00763889	47.684	0.00138889	66.5868
IMPACT	457	-0.0541667	0.684028	-0.0409722	2.37292	-0.0256944	13.2556	-0.6	1.67222
IMPDH2	127	-0.04375	0	-0.0430556	0.1625	-0.0638889	0	-0.0576389	1e-05
INF2	173	-0.184028	0.0333333	-0.155556	0.177778	-0.0201389	0.417361	-0.113889	0.99375
INPP5A	145	-0.09375	0.0701389	-0.0527778	1.35069	-0.0583333	0.822222	-0.0583333	0.554167
INTS4P1	34	0.295139	0.0159722	0.1	6.05069	0.0131944	0.0395833	0.1	7.80764
IPO7	2345	-0.0361111	0.163194	-0.00416667	56.7521	-0.0111111	30.8708	0.000694444	68.3556
IQSEC3	39	-0.344444	0.0722222	-0.00555556	4.49514	-0.00763889	1.75972	-0.292361	0.138194
IRAK1	385	0.05	0.380556	0.0479167	0.279861	0.0451389	0.454167	0.0423611	0.577083
IRF8	224	-0.0888889	0.188194	-0.0131944	24.459	-0.0479167	3.55903	-0.0111111	34.9771
IRS1	80	-0.284028	0	-0.152083	0.0173611	-0.147222	0.00972222	-0.0541667	5.66736
IRS2	635	-0.226389	0	-0.149306	0.000694444	-0.154861	0.05625	-0.0125	16.1285
ISYNA1	277	-0.0826389	6e-05	-0.0354167	8.87569	-0.0652778	0.796528	-0.0458333	4.13472
ITGA5	5066	-2	0.124306	0.0111111	36.0521	0.0194444	26.2458	0.3	23.1917
ITGA6	2551	-0.148611	1e-05	-0.00625	42.8257	0	69.3187	-0.0104167	39.4188
ITGAL	30249	0.0458333	6e-05	0.05	0	0.0395833	0.0002	0.0354167	0.0423611
ITM2C	282	-0.269444	0	-0.0708333	2.52153	-0.1	42.8438	-0.0756944	1.85208
IZUMO4	88	-1.4	0.55625	-0.0888889	0.0645833	-0.0756944	0.00208333	-0.0472222	1.54306
JAK3	6488	0.0618056	0.0756944	0.000694444	68.6437	-0.00625	54.8465	-0.00347222	61.7958
JAM3	168	-0.275694	0	-0.0118056	36.8771	-0.0520833	6.80069	-0.0131944	34.4243
JAML	877	-0.19375	2e-05	-0.138194	0.06875	-0.134028	0.0680556	-0.129861	0.102083
JAZF1	1099	0.0729167	0	1	1e-05	0.0506944	0	0.0604167	8e-05
JPT1	646	0.0444444	0.461111	0.0409722	5.86597	0.0291667	14.9743	0.0326389	0.0104167
KANSL1	5493	-0.8	0.441667	-0.0527778	0.315278	-0.0576389	0.0131944	-0.0465278	0.66875
KANSL1L	315	-0.0875	0.00833333	-0.0166667	22.8632	-0.00486111	58.1764	-0.0111111	40.0854
KATNAL1	941	0.05625	0.0008	0.0194444	24.8917	0.0354167	8.69306	0.0319444	9.08472
KBTBD11	268	-0.149306	0.0597222	-0.00347222	50.1785	0.00138889	64.7861	0.00208333	64.0646
KCNA6	49	-0.197917	0.157639	-0.000694444	67.6826	-0.0180556	4.44028	-0.00347222	51.1708
KCNH2	14	-0.197917	0.331944	-0.252778	0.00972222	-3.1	0.147917	-0.209722	0.0493056
KCNH3	57	-5.5	0	-0.0215278	9.80694	-0.101389	0.507639	-1.7	1.53819
KCNK6	243	-0.172917	0	0	69.175	-0.00347222	59.6583	-0.00208333	64.2674
KCNMB4	26	-0.250694	0	-0.127083	0.0645833	-0.156944	0.0111111	-3.6	6e-05
KCP	115	0.138194	0.200694	0.00902778	27.2146	1.5	3.69236	0.0125	30.4903
KDM7A	3577	-0.0430556	0.292361	0.00763889	48.2299	-0.00833333	46.0597	0.0104167	36.5333
KHDC1	54	0.0756944	0.222917	0.7	6.41042	0.8	4.43125	0.0576389	3.57222
KIAA0513	651	-0.103472	0	-0.0173611	24.1993	-0.0395833	9.08125	-0.03125	14.0563
KIAA1147	3962	-0.0701389	0	-0.0534722	0	-0.0458333	2e-05	-0.0541667	0
KIAA1257	26	-0.247917	0.0423611	-0.00972222	2.74583	-0.0111111	6.43125	-0.00833333	13.3576
KIAA1549	14	-0.185417	0.288889	-0.01875	0.386111	-0.0111111	20.8368	-0.0173611	6.86528
KIF13A	142	-0.144444	0.0888889	-0.00486111	4.39028	-0.00902778	30.2965	0	6.92153
KIF1A	16	-0.00902778	0.517361	-0.00277778	2.52917	-0.00208333	0.232639	-0.00208333	25.7167
KIF21A	1834	0.0423611	0	0.0597222	0	0.0423611	0	0.0465278	0
KLHL34	11	-0.491667	0.167361	-0.00625	2.38681	-0.00486111	5.63472	-0.1	0.195833
KLHL6	606	-2.7	9e-05	-0.0590278	2.33542	-0.0701389	1.64722	-0.0770833	1.09167
KLRG1	3081	0.0680556	0.0229167	0.0618056	0.886111	0.0520833	0.105556	0.0229167	18.9069
KRAS	2831	1	0.0002	0.00416667	59.3174	-0.00902778	47.2931	-0.00138889	66.0118
L3MBTL3	1198	0.0423611	0	0.00555556	54.2146	0.0201389	11.8792	0.2	25.8618
LAIR1	1117	-0.0951389	0.184722	-0.00763889	45.6243	-0.00972222	44.1639	-0.0243056	17.975
LAMC3	16	-0.474306	0.657639	-0.00416667	2.13958	-0.00833333	3.04444	-0.459028	0.0201389
LAMTOR5-AS1	203	0.0444444	0.128472	0.00486111	58.0938	0	69.3535	0.00555556	58.1653
LAPTM4B	59	-0.338889	0	-0.0125	4.33264	-0.0215278	4.00903	-0.0229167	0.0861111
LARS	2643	-0.05	0.138194	-0.0194444	1.60556	-0.3	14.525	-0.0111111	36.9826
LAT	2966	-0.0534722	0.0930556	0.0173611	22.2312	0.00277778	0.664583	0.0180556	18.591
LATS1	2221	0.0284722	0.258333	0.000694444	6.66181	0.00833333	35.4278	0.0111111	21.8701
LBH	8222	-0.0576389	0.0784722	-0.0340278	2.77569	-0.0326389	3.90347	-0.0381944	1.22708
LDHB	6213	-0.0513889	0	-0.0451389	0	-1.1	0	-0.0423611	0
LDLRAD4	663	-0.0944444	0.0444444	-0.00555556	50.7	-0.0104167	43.5806	-0.0145833	33.466
LDLRAP1	1698	-0.129167	0	-0.4	13.2028	-0.0215278	23.925	-0.0145833	35.4965
LEF1-AS1	49	-0.260417	9e-05	-0.290278	1e-05	-0.259028	3e-05	-0.272222	1e-05
LEPROTL1	2883	-0.110417	0	-0.05625	0.00902778	-0.0506944	0.0222222	-0.0729167	0
LFNG	1766	-0.109722	5e-05	-0.6	7.12847	-0.0173611	28.5042	-0.0243056	18.5396
LGALS1	2734	0.0798611	3e-05	0.0993056	0	0.109722	0	0.113889	0
LGALS3BP	274	-0.0930556	0.559722	0.00347222	54.7326	-0.0131944	0.175694	-0.00763889	44.4569
LIFR	11	-0.0111111	0	-0.000694444	56.5646	0.00277778	12.5007	0.00138889	NA
LIG1	1138	-0.0493056	0.31875	-0.0361111	1.85972	-0.0326389	0.322222	-0.0402778	0.639583
LIMK1	915	0.0402778	0.330556	0.0131944	30.2486	-0.00277778	62.0819	-0.0104167	36.4111
LINC00315	10	-0.717361	0.254861	-0.1	15.9083	-0.00486111	23.2979	-0.00277778	NA
LINC00402	129	-0.116667	0.545833	-0.157639	0.0002	-0.223611	0	-0.259722	0
LINC00469	127	-0.329861	0	-0.1	5.66736	-0.00555556	29.1833	-0.0111111	21.4396
LINC00484	61	0.228472	0	0.124306	0.641667	2.8	0.365972	0.0229167	3.55069
LINC00641	649	-0.0458333	0.177083	-0.0381944	6.2125	-0.05	1.96389	-0.0604167	0.488194
LINC00702	14	-0.00555556	0	0	60.1514	0.000694444	39.8847	0.000694444	47.0729
LINC00920	76	-0.238194	0.0319444	-0.00625	0.364583	-0.00555556	14.1722	-0.00208333	46.0181
LINC00944	648	0.102083	0	0.1	0	0.104861	0	0.106944	0
LINC00951	4	-0.00902778	0	0.000694444	58.7319	0	59.7174	0	NA
LINC00954	103	-4.5	9e-05	-0.0166667	2.81181	-0.209028	0	-0.119444	0.0534722
LINC00987	254	0.0777778	0.165972	0.0597222	0.0527778	0.0513889	0.0493056	0.0284722	14.1854
LINC01145	1147	0.0569444	0.130556	0.0319444	4.53681	0.0548611	0.0798611	0.0326389	3.73542
LINC01410	67	0.109028	0.369444	0.0631944	2.56528	0.0326389	9.27292	0.0583333	6.66944
LINC01550	207	-3	0.0305556	-0.00416667	52.4785	-0.00763889	40.1611	-0.00555556	48.2764
LINC01679	161	-4.8	0.00972222	-0.0145833	0.86875	-0.178472	0.0222222	-0.01875	0.306944
LINC01841	33	0.0909722	0.459722	0.0256944	13.2368	0.0173611	24.4458	0.0201389	2.14028
LINC01891	56	-0.163194	0.0368056	-0.16875	0.0298611	-0.136806	0.171528	-0.165972	0.0002
LINC01943	81	0.110417	0.304861	1.9	1.15694	0.0965278	0.480556	0.125694	0.0680556
LINC02055	35	-0.300694	0.467361	0.00208333	63.4736	0.00486111	47.0229	0.00277778	63.4194
LINC02084	306	0.13125	0	0.0618056	0.486806	1.1	2.35972	0.0791667	0.150694
LINC02099	7	-0.00138889	0.340972	0	66.3917	0	49.9188	0	NA
LINC02273	94	-0.120833	0.466667	-0.00555556	30.5299	-0.00833333	28.9438	-0.00763889	36.3257
LINC02361	163	-0.101389	0.304861	-1.9	0.0861111	-0.0618056	2.68958	-0.0402778	5.31806
LINC02384	1622	0.0798611	0.393056	0.0368056	0.973611	0.05	6.97083	0.0131944	34.1632
LINC02561	49	-0.354861	5e-05	-0.00902778	4.19722	-0.00277778	64.9479	-0.00972222	4.62222
LLGL2	4379	0.0534722	0.0125	0.0388889	0.281944	0.0451389	0.0465278	0.04375	0.0340278
LMBRD1	1141	0.0520833	0.116667	0.0361111	1.62014	0.0430556	0.398611	0.0375	0.909028
LMO7	414	-0.09375	0	-0.0743056	0.0256944	-0.0993056	1e-05	-0.0701389	0.01875
LONRF3	411	-0.231944	0	0.00625	47.3604	0.00902778	44.3451	0.0451389	9.31181
LPAR6	4367	0.100694	0.683333	0.0256944	5.54444	0.0909722	0.19375	0.0548611	2.27153
LRCH4	26	-0.0513889	0	-0.0201389	3.33403	-0.0263889	0.372222	-0.0291667	0.0965278
LRFN2	105	-0.335417	0	0.00277778	51.8188	0.00138889	6.22639	-0.00208333	55.9347
LRIF1	586	0.0583333	0.11875	0.04375	5.15694	0.0381944	7.90903	0.0395833	0.636806
LRP12	137	-0.223611	0	-0.000694444	64.3014	0.00625	44.0111	0.0125	22.6118
LRP5	29	-6.1	0	-0.0194444	1.01736	-0.109028	0.734722	-0.2	27.7951
LRP6	62	-0.3375	0	-0.304167	0	-0.255556	5e-05	-0.292361	0
LRRC58	2327	-0.0527778	0.209722	-0.00416667	59.6139	-0.00555556	57.2812	0.00486111	57.1861
LRRC7	16	-0.440972	6e-05	-0.199306	0.540278	-0.2125	0.46875	-0.214583	0.320833
LRRC75A	150	-0.0840278	0.102083	-0.0513889	4.91944	-0.0618056	2.84236	-0.0458333	1.36181
LRRFIP2	960	0.0479167	6e-05	0.03125	0.490972	0.0381944	0.0506944	0.5	0.115972
LRRN1	18	-0.647917	0	-0.00486111	0.773611	-0.00625	0.967361	-0.00138889	3.03403
LSM14B	1358	-0.0638889	0.504861	-0.0291667	11.3146	-0.0451389	2.83889	-0.0333333	6.64514
LST1	87	-1.7	0.360417	-1.6	0.418056	-0.0798611	0.422222	-0.0784722	0.309028
LTA4H	1369	-0.0597222	0.33125	-0.0340278	5.55486	-0.0354167	4.76319	-0.0284722	8.95069
LTB	993	-0.222917	0	-3.3	0	-2.7	0	-0.127778	0
LTBP3	591	-0.0965278	0	-0.0798611	0	-0.0875	0	-1.6	0
LTC4S	53	-0.102778	0.602778	-0.00347222	59.6486	-0.00208333	63.9035	0.00486111	57.1035
LTF	11	-0.355556	0.295833	0	48.0292	0.00138889	67.1681	0.00138889	64.1618
LTK	536	-0.220833	0.0152778	-5.5	1e-05	-0.295139	0	-0.292361	0
LYAR	2049	0.8	0.0784722	0.5	2.43889	0.0368056	1.62986	0.0506944	0.0548611
LYPD3	19	-0.150694	0.0868056	-0.141667	0.247222	-0.122917	0.491667	-0.0916667	0.998611
LYPLA2	1117	0.0333333	0.494444	0.0180556	10.4396	0.0333333	0.19375	0.025	1.91319
LYRM4	283	-0.0604167	0.128472	-0.0472222	0.364583	-0.0430556	0.536111	-0.0458333	4.30625
LZTS3	295	-0.0986111	0.0548611	-0.0243056	9.35208	-0.0527778	6.58542	-0.0597222	2.17153
MAD2L2	659	1.4	1e-05	0.0451389	2.29444	0.0409722	3.66806	0.0354167	5.32292
MAGEF1	238	-0.0652778	0.384028	-1.6	0.0361111	-0.0506944	4.71458	-0.0645833	0.156944
MAGEH1	277	-0.0583333	0.677778	-0.0180556	23.3826	-0.0236111	21.4201	-0.0201389	23.9424
MAGI2	62	-0.127083	0.1375	0.00208333	61.4181	0.0145833	18.7896	0.0222222	11.8938
MAGI3	219	-0.139583	0.0368056	0.0111111	25.3444	0.03125	10.4271	0.09375	0.55625
MAL	149	-0.0125	0.0520833	-0.00416667	0.147917	-0.00347222	0.338194	-0.1	0.0004
MAMDC4	330	0.0583333	3e-05	0.0243056	15.0174	0.0388889	3.64514	0.00902778	47.2465
MAML3	75	-0.234028	0	-0.0298611	5.42917	-0.0444444	3.93264	-0.0326389	0.870139
MAN1A1	5018	0.0659722	0.306944	0.0583333	0.484722	0.0354167	6.83819	0.0631944	0.140972
MAN1C1	212	-0.235417	0	-0.0993056	0.0236111	-0.125694	0	-0.0951389	1e-05
MANEAL	137	0.05625	0.140278	0.0465278	0.279861	1	0.450694	0.0458333	0.0194444
MAP1LC3B	158	0.0597222	0.03125	0.0152778	28.4354	0.0263889	8.78194	0.0166667	24.0437
MAP3K4	173	-0.0381944	0	-0.0291667	0	-0.0201389	0.05625	-0.0256944	1e-05
MAP4	1962	0.0611111	0.0520833	0.0180556	26.3444	0.025	16.5222	0.4	11.666
MAP4K1	224	0.0666667	1e-05	0.0222222	1.12431	0.01875	18.5132	0.0180556	17.2167
MAP4K2	1355	-0.0611111	0.105556	-0.0131944	34.5931	-0.2	37.8354	-0.0201389	2.55625
MAP9	360	-0.104861	0.106944	0.0222222	13.3549	1.1	4.46111	1.2	2.23472
MAPK11	192	0.0951389	0.1125	0.00208333	64.3014	-0.000694444	67.9132	-0.00833333	45.7215
MAST1	30	-0.25625	6e-05	-0.00833333	24.4889	-0.00486111	54.9778	-0.0131944	15.2333
MAST2	341	0.0506944	0.481944	0.0361111	3.06806	0.4	9.01806	0.6	0.959722
MAST4	238	-0.1375	6e-05	-0.3	14.6576	-0.0131944	33.2951	-0.0131944	0.340972
MATN2	34	-0.315972	0.141667	-0.214583	1.04792	-0.275694	0.135417	-0.279167	0.0493056
MBNL1-AS1	96	0.0965278	0.148611	0.00416667	56.6542	0.0131944	37.859	0.0118056	41.3896
MBOAT1	183	-0.195139	0	-0.00763889	41.216	-0.0145833	24.9361	-0.00625	51.3632
MCC	223	-0.24375	0	-0.0173611	21.6646	-0.00972222	43.7354	0.00416667	57.9382
MCF2L	211	-5.3	0	-0.2	28.9222	-0.04375	4.20208	-0.0354167	11.141
MCM7	2197	-0.0493056	0.0881944	-0.0180556	25.0306	-0.0229167	19.8556	-0.0368056	5.29097
MDM2	385	0.0402778	0.136806	0.0118056	30.0701	0.0159722	18.4937	0.0152778	17.5153
MDN1	4667	-0.05	7e-05	-0.0173611	14.5861	-0.0215278	6.77153	-0.2	22.3049
ME3	365	0.117361	0	0.105556	1e-05	0.123611	0	0.0930556	1e-05
MED12L	45	-0.270139	0.0005	-0.197222	0.190972	-0.2	4.66944	-0.0118056	17.5451
MEGF6	552	-0.195139	0	-0.199306	0	-0.222917	0	-0.16875	0
MEN1	581	-0.0527778	0.634028	-0.03125	6.61042	-0.0368056	3.51667	-0.0305556	0.647222
MESP1	11	-3.9	0.297917	0	6.88958	0.00208333	61.8375	0.00347222	48.5792
MEST	69	-0.235417	1e-05	-0.0118056	5.99236	-0.0173611	6.17639	-0.0201389	4.84375
METAP1	785	-0.0465278	0.0993056	-0.0159722	22.3896	-0.0166667	19.7861	-0.2	26.3215
MEX3C	4869	0.0638889	0.00902778	0.0256944	0.0895833	0.0319444	3.61319	0.0368056	1.15694
MFAP3L	116	-0.127778	0.23125	0.00486111	48.4667	0.0131944	29.8903	0.0118056	32.0167
MFGE8	195	-0.130556	0.304861	-0.124306	0.393056	-0.183333	0	-0.161111	6e-05
MFHAS1	1377	-0.0743056	0.0263889	-0.00138889	66.5549	0.1	54.1104	-0.00625	52.5312
MFSD12	708	-0.0618056	0.0875	-0.0430556	5.39514	-0.0527778	0.0118056	-0.06875	8e-05
MGAT5	1658	-0.0569444	0.00763889	-0.00138889	65.9458	0.0131944	31.6826	0.00138889	65.4965
MIA2	1706	0.0354167	0.634028	0.025	3.85764	0.0125	29.2063	0.0159722	16.5646
MICU3	44	-0.259028	0.00833333	-0.00763889	14.0535	-0.00972222	6.72639	-0.0118056	3.04653
MID2	267	-0.143056	0.31875	0.00833333	25.5021	0.00625	45.209	0.0152778	16.366
MIR100HG	28	-0.2	0.425	-0.1	12.034	0.00347222	59.3181	0.000694444	63.7889
MIR222HG	347	0.0840278	0.0152778	0.00416667	56.5153	0.05625	4.24722	0.5	1.14028
MIR3142HG	50	-0.215972	0.0375	-0.1	0.132639	-0.00902778	17.8458	-0.1	31.1
MIR4420	13	-0.0951389	0.634028	-0.0118056	20.5174	-0.0229167	11.8625	-0.01875	15.1
MIR5188	4	0.3	0.450694	0.00416667	15.025	0.00208333	36.084	0.00486111	NA
MIR600HG	72	-0.139583	0	-0.0256944	12.4868	-0.025	16.659	-0.0256944	15.1382
MKS1	160	-0.0618056	0.0923611	-0.0145833	32.9972	-0.0152778	3.33403	-0.3	22.7104
MLXIP	1232	-1.2	0.0548611	-0.0604167	0.725694	-0.0472222	0.08125	-0.0583333	0.0001
MMD	371	-0.0590278	0.14375	-0.0354167	9.13958	-0.1	55.025	-0.0534722	1.76181
MMP11	28	-0.133333	0.253472	-0.1	37.8667	-0.0375	5.45417	-0.4	8.45625
MOB1A	14607	0.0402778	0.0951389	0.0166667	15.809	0.0173611	14.2882	0.0222222	4.86667
MOCS1	33	-8.4	0.374306	-0.00138889	62.2556	-0.00138889	63.4799	0.00138889	54.7806
MOCS2	481	-0.0451389	0.025	-0.0395833	3.01528	-0.0409722	2.48958	-0.0180556	22.9826
MPP2	25	-0.397917	0.0104167	-0.00486111	31.0125	-0.00347222	47.8604	-0.00208333	49.5201
MPP5	244	-0.115972	1e-05	0.00416667	58.7319	0.00277778	64.1785	0.0118056	37.9903
MPP7	1076	-3.5	0	0.00208333	64.2236	0.00208333	64.9715	0.0118056	38.9854
MPZL3	537	-0.0847222	0	-0.05625	0.0215278	-0.05625	0.0180556	-0.0791667	0
MRTO4	313	-0.04375	0.108333	-0.0368056	4.92569	-0.0388889	4.32917	-0.0569444	0.0368056
MSC-AS1	346	0.09375	0.559028	0.00902778	23.9229	0.1	42.066	0.00833333	41.9958
MSH2	718	-0.0590278	0.0001	-0.0548611	8e-05	-0.0569444	4e-05	-0.05	0.0152778
MSMO1	767	0.0520833	0.0354167	0.01875	2.45069	0.00902778	48.6403	0.1	51.9542
MTA3	499	-0.0513889	0.0388889	0	68.6437	0.00486111	59.8181	0.00625	54.8035
MTERF4	1536	-0.0777778	0	-0.0826389	0	-0.0708333	0	-0.0847222	0
MTMR2	645	0.0506944	0.68125	-0.00486111	58.2806	-0.1	53.4104	-0.1	52.0465
MTMR9LP	15	-3.8	0.286806	-0.00486111	37.2993	-0.00625	31.0924	-0.00138889	61.8549
MT-ND6	702	-0.113889	5e-05	-0.10625	4e-05	-0.0256944	13.3007	-0.111806	1e-05
MTPN	8308	0.0361111	0.661806	0.0291667	1.85	0.0451389	0.0194444	0.0381944	0.114583
MT-TE	110	-0.125694	0.0805556	-0.135417	0.0354167	-0.00902778	28.5944	-2.9	0.0388889
MXD1	1659	0.0951389	3e-05	0.0201389	22.7347	0.0340278	11.4833	0.0118056	41.4535
MXRA8	56	-0.445833	0	-0.623611	0	-0.438889	0	-0.375694	0
MYBBP1A	1423	-0.0576389	0.250694	-0.0333333	4.99097	-0.0298611	0.75625	-0.0402778	1.54792
MYD88	773	0.0534722	0.0166667	0.0243056	16.6438	0.0215278	21.1007	0.0256944	14.4132
MYH10	32	-0.227778	0.1125	-0.000694444	62.4569	-0.000694444	63.8306	0.000694444	67.109
MYLK	32	-0.175	0.290278	-0.0125	6.81389	-0.0131944	12.7326	-0.0166667	6.64514
MYO15B	1524	-0.122222	0.0284722	-0.0104167	11.816	-0.0868056	0.797917	-0.0173611	19.8083
MYO1D	292	-0.0930556	0	-0.0458333	0.0645833	-0.0409722	4.35278	-0.8	0.0659722
MYO1F	10962	0.0548611	1e-05	0.0513889	1e-05	0.05	2e-05	0.04375	0.0001
MYO1G	1457	0.0430556	7e-05	0.0451389	0.557639	0.0493056	0.247917	0.0423611	0.647222
MYO1H	8	-0.00208333	0.0002	0	15.9778	0	47.8833	0	NA
MYRF	75	-0.204861	0.0180556	-0.0131944	0.400694	-0.165278	0.0965278	-0.0194444	0.446528
N4BP2	1746	-0.0534722	0.225694	-0.0388889	1.63125	-0.0243056	1.2125	-0.0263889	0.78125
N4BP2L1	1649	0.0340278	0.0645833	0.0236111	4.53681	0.0201389	9.15347	0.0229167	4.525
N4BP3	1064	-5.8	0	-0.146528	0.0118056	-1.8	0.732639	-0.0743056	2.09583
NBL1	111	-0.294444	0	-0.148611	0.411111	-0.213194	3e-05	-0.216667	1e-05
NBPF15	542	-0.0465278	0.460417	-0.0881944	1e-05	-0.0909722	0	-0.0444444	0.268056
NBPF9	420	-0.0798611	3e-05	-0.0534722	0.0576389	-1.6	0	-0.0666667	0.306944
NCALD	1567	0.0791667	0.0576389	0.3	21.1139	0.0388889	9.24375	0.0541667	3.29653
NCAM2	14	-1.02014	0	-0.000694444	54.1465	0.000694444	61.8354	0.00208333	0.16875
NCK2	201	-0.9	0.279861	0.00555556	56.7521	0.00555556	57.7993	0.00625	53.6632
NCL	11356	-0.0361111	0.223611	-0.0402778	0.0002	-0.0381944	0.0333333	-0.0472222	0
NDFIP1	2422	-0.0597222	0.00902778	-0.0243056	0.686111	-0.2	28.6847	-0.0125	32.0521
NDRG2	149	-0.140278	0.0381944	-0.00277778	58.284	0.00347222	60.6403	0.00208333	63.6132
NEBL	20	-0.00138889	0.161111	0.000694444	4.28958	0.00138889	30.4618	-0.000694444	47.1375
NEDD4	382	-0.0847222	0.689583	-0.00833333	37.2326	-0.0118056	32.2243	-0.0104167	34.7333
NEDD4L	100	-0.172222	1e-05	-0.0194444	7.81875	-0.0229167	9.27292	-0.0125	26.3007
NEIL1	245	-0.1	0.374306	-0.00486111	47.6903	-0.0180556	1.15764	-0.00347222	58.3687
NELL2	1808	-0.223611	1e-05	-0.177083	0.0104167	-0.216667	0	-0.184028	4e-05
NEO1	896	-0.169444	0	0.00625	49.0431	0.0680556	6.74653	0.0680556	4.68194
NETO2	43	-0.188889	0.0944444	0	68.5743	-0.1	29.6535	-0.000694444	66.5951
NEURL1	31	-0.153472	0.0659722	-0.0104167	9.73125	-0.00972222	2.20486	-0.00902778	14.3736
NEURL1B	21	-0.272917	5e-05	-0.00902778	19.9403	-0.00902778	30.0729	-0.00972222	18.1146
NFASC	38	-0.272222	0.0166667	-0.00763889	5.02361	-0.1	9.73056	-0.00555556	17.8021
NFKB1	2644	-0.0659722	0.0819444	-0.0548611	2.35972	-0.0465278	0.402083	-0.0652778	0.778472
NIPAL3	1313	-0.0680556	2e-05	-0.03125	3.45069	-0.0520833	0.0458333	-0.0409722	0.411806
NKD1	95	-0.240972	0	-0.0111111	18.534	-0.00555556	51.016	-0.0173611	18.3528
NKG7	20404	0.0638889	0	0.0541667	0	0.0458333	1e-05	0.0520833	0
NKILA	61	-0.299306	0	-0.0979167	1.10069	-0.0430556	3.84306	-0.03125	6.87847
NKX3-1	40	-0.232639	4e-05	-0.01875	1.87153	-0.115278	1.30625	-0.0125	13.1465
NLE1	263	-0.0743056	0.245833	-0.0368056	9.22569	-0.0583333	0.404861	-0.0680556	1.88125
NMI	943	0.0618056	0.0840278	0.0319444	5.15417	0.0409722	1.57431	0.0430556	0.0881944
NMNAT3	35	-4.8	0.0326389	-0.00625	32.9785	-0.00416667	53.7826	-0.00416667	52.0465
NOD2	494	0.16875	0	0.104861	0.00902778	0.177778	0	0.146528	4e-05
NOG	115	-0.572222	7e-05	-0.477083	0.0104167	-0.536111	1e-05	-0.501389	0
NOP14-AS1	1206	0.0583333	0.188194	0.0326389	11.1924	0.0256944	18.3549	0.7	3.29722
NOSIP	1273	-0.105556	0	-0.0819444	0	-0.0826389	0	-0.0645833	6e-05
NOTCH1	4529	0.0458333	0.1125	0.0201389	21.8875	0.00972222	48.4056	0.0256944	14.5778
NOXA1	151	-0.0520833	0.09375	-0.0388889	6.25903	-0.0236111	19.5076	-0.0131944	37.8514
NPAT	2698	-0.0618056	0	-0.0430556	0.0333333	-0.0472222	7e-05	-0.0409722	0.0340278
NPM1	14173	-0.0402778	0.441667	-0.0326389	1.31667	-0.0326389	1.37431	-0.0298611	1.66736
NR4A1	6174	-0.0645833	0.0409722	-0.0916667	0	-0.100694	0	-0.0986111	0
NRARP	16	-0.189583	0.329861	-0.0229167	0.924306	-0.182639	0.13125	-0.01875	3.91528
NRCAM	99	-0.300694	0.101389	-0.1	0.0402778	-0.00416667	1.3625	-0.00625	0.00208333
NREP	32	-0.334722	1e-05	-0.190972	0.733333	-0.0215278	3.67847	-0.0173611	2.47361
NRIP1	2168	-0.239583	0	-0.0423611	4.57083	-0.00972222	37.7403	-0.0111111	28.0201
NRM	96	0.0479167	0.600694	0.4	14.9194	0.9	0.120139	0.0222222	2.05694
NSUN5	766	-0.0354167	0.0729167	-0.0284722	0.411806	-0.0194444	5.58125	-0.0361111	0.0111111
NT5DC3	169	-0.0993056	0.140972	-0.00625	50.0611	-0.0111111	40.8701	-0.00833333	49.0924
NT5E	424	-4.8	0.0520833	-0.000694444	63.4333	-0.00486111	45.1764	0.00347222	48.8674
NUDT13	32	-0.192361	0.41875	-0.1	9.56667	-0.00972222	7.86597	-0.00486111	4.22153
NUMA1	8932	-0.0916667	0.0194444	-0.0423611	1.44931	-0.0597222	0.0263889	-0.0583333	2.26667
NUP62CL	15	-0.261111	0.140278	-0.00416667	52.8444	-0.00833333	36.7028	-0.00486111	56.5229
NYAP2	9	-0.0104167	0	-0.00416667	0.0201389	-0.00416667	0.00763889	-0.00486111	NA
NYNRIN	19	-0.0159722	0	0.000694444	61.4611	0.00277778	27.5611	0.00347222	14.8972
OAF	32	-0.1375	0.41875	-0.0145833	11.2201	-0.10625	0.802083	-0.0201389	6.97639
OAS2	1924	0.0597222	0.025	0.0263889	1.69931	0.0284722	16.8313	0.0319444	1.18194
OBSCN	1921	-0.316667	0	-0.164583	0.0472222	-0.144444	0.242361	-0.125694	0.29375
OBSCN-AS1	27	-0.334722	0	-0.110417	0.551389	-0.143056	0.0145833	-0.145139	0.0826389
ODF3B	170	0.175694	3e-05	0.05625	0.445833	0.0270833	11.9437	0.0201389	17.6007
OGFRL1	3161	0.05	0.186111	0.0527778	0.0333333	0.0604167	5e-05	0.0618056	2e-05
OGFRP1	56	-0.0798611	0.0402778	-0.0791667	0.279861	-0.0715278	0.422917	-0.0868056	0.0777778
OLFM2	36	-0.218056	0.00902778	-0.00277778	55.1125	-0.00347222	56.6271	0.000694444	6.63333
OPTN	4156	1	0.0131944	0.01875	21.3965	0.6	1.40417	0.0381944	1.72153
OR2A1-AS1	66	-0.169444	2e-05	-0.00416667	53.0319	0.000694444	68.0146	0	6.91181
OR2A20P	25	-0.306944	6e-05	-0.00347222	25.9382	-0.00208333	54.0396	-0.00208333	49.7674
OR2A7	19	-0.261111	0.03125	-0.00277778	60.2889	-0.00416667	57.3215	-0.00625	42.2597
OR2A9P	32	-0.193056	0.0166667	-0.00416667	40.3549	-0.00138889	65.7319	-0.00347222	5.36181
ORAI2	702	-0.0819444	0.188194	-0.0159722	26.8458	-0.0215278	22.9208	-0.00555556	56.4479
OSBPL1A	55	-0.174306	4e-05	-0.0125	24.8139	-0.0111111	36.2389	-0.00208333	6.44306
OSR2	124	0.15625	0.647222	0.00625	15.2875	0.122917	2.62083	0.1	4.0875
OTULINL	1463	-0.075	5e-05	-0.0534722	0.0472222	-1.4	4e-05	-0.0652778	5e-05
OXNAD1	3171	-0.129861	0	-0.04375	0.10625	-0.0444444	3.18611	-1	0.00902778
P2RX5	252	-0.170833	0.0840278	-0.00763889	19.0465	-0.00833333	28.6868	-0.2	5.89444
P3H3	30	-0.317361	0.0104167	-0.00138889	57.3854	-0.00138889	54.5479	-0.000694444	54.4403
PAG1	3912	-0.0868056	3e-05	-0.025	15.525	-0.0125	38.3	-0.0548611	3.74583
PAGE5	65	-0.432639	0	-0.00347222	25.5854	-0.00277778	53.0854	0.00416667	20.8694
PAIP2B	327	-0.143056	0.0131944	0.3	14.2035	0.0506944	8.975	0.06875	1.76181
PAM	1587	0.0756944	2e-05	0.0270833	12.7076	1.3	7e-05	0.0458333	2.46944
PAQR8	307	-0.0895833	0.0111111	-0.4	14.1361	-0.00902778	48.2993	-0.0222222	22.634
PARD3	8	-0.518056	8e-05	-0.0104167	1.05069	-0.254861	0.205556	-0.0111111	NA
PARD3B	66	-0.320139	0	-0.228472	8e-05	-0.0173611	12.3653	-0.0263889	2.50764
PARD6B	177	-0.06875	0.0194444	-0.0319444	10.7368	-0.0319444	11.4757	-0.0298611	11.8569
PASK	1134	-0.154861	0	-0.133333	0	-0.15	0	-3.3	0
PATJ	929	-0.110417	0	-0.0597222	1.82222	-0.0381944	8.76667	-0.0388889	7.58194
PAX2	17	0.0145833	0.126389	0.000694444	5.20903	0.00138889	31.5389	0.000694444	57.2701
PBXIP1	10278	-0.0791667	2e-05	0.00833333	49.1278	0.0131944	39.2729	0.0118056	40.559
PC	103	-0.134028	0.0465278	0.00347222	56.0319	0.00902778	39.7653	0.2	19.5326
PCBP4	766	0.0444444	0.0243056	0.0583333	0.159028	0.0527778	0.410417	0.0506944	0.527083
PCDH1	255	-0.325	0	-0.0881944	1.41597	-0.0256944	8.95347	-0.0131944	19.8083
PCDHGA10	69	-0.245139	0	-0.00972222	22.8132	-0.00416667	55.1576	-0.2	17.634
PCDHGA11	22	-0.191667	0.111806	-0.00763889	2.60833	-0.00902778	28.1896	-0.00833333	28.7007
PCDHGB5	61	-0.168056	0.0611111	-0.00486111	40.9868	-0.000694444	66.5687	0.00138889	65.1799
PCDHGB6	86	-0.0888889	0.254861	0.00416667	54.6562	0.0222222	16.0063	0.0145833	27.659
PCOLCE	114	0.0680556	0.6375	0.00625	54.2625	0.0118056	41.8035	0.0222222	20.4208
PCSK4	47	-0.129167	0.000694444	-0.0326389	7.42292	-0.0666667	2.82431	-0.9	5.34653
PCYOX1L	379	-0.0798611	1e-05	-0.0569444	0.0201389	-0.0673611	4e-05	-1.4	1e-05
PDE3B	3966	-0.272222	0	-0.00972222	17.3653	-0.2	13.1604	-0.0111111	27.5979
PDE5A	223	-0.0986111	0.190278	0.00763889	42.1153	0.0180556	24.0104	0.0361111	7.81111
PDE7A	3259	-0.0826389	0	-0.0465278	1.78611	-0.0479167	0.0125	-0.0527778	3e-05
PDE8A	459	-1.7	0	-0.0458333	1.33819	-0.0645833	0.0506944	-0.0506944	0.41875
PDK1	962	-1.2	0.0715278	-0.05625	1.25347	-0.0569444	0.0003	-0.0638889	0.306944
PDLIM1	180	4.2	0	0.0451389	6.95764	0.0673611	3.37708	0.0326389	12.6979
PDP1	1659	-0.0604167	1e-05	-0.0270833	3.46319	-0.0194444	13.4847	-0.0125	29.009
PDRG1	299	0.0569444	0.0923611	0.0270833	7.74653	0.0472222	0.331944	0.0409722	0.771528
PDZD2	43	-0.232639	0.61875	-0.00625	1.65347	-0.00347222	38.1854	-0.00625	3.66528
PELI2	1283	-0.113194	0.0166667	-0.000694444	66.5771	-0.1	50.7347	-0.00208333	64.2736
PEX1	1637	-0.0319444	0.0618056	-0.0173611	11.6354	-0.4	1.05417	-0.0166667	12.5708
PFKFB2	131	-0.146528	0.0243056	-0.0784722	2.19306	-1.2	3.98889	-0.0215278	9.34375
PFN1	12653	0.0423611	0.643056	0.0368056	0.0104167	0.0381944	0.780556	0.0326389	1.76667
PGAP1	184	-0.0875	0.199306	-0.0618056	4.99792	-0.0965278	0.402083	-0.0951389	0.306944
PGBD2	234	-0.0680556	0.422917	-0.0125	36.5597	-0.0180556	27.7701	-0.0173611	28.0167
PGM2L1	555	-0.0805556	0.0104167	-0.00555556	56.0125	-0.0173611	29.6014	-0.00763889	51.3083
PHETA1	118	-0.0618056	0.330556	0.00902778	44.016	0.0180556	29.641	0.0361111	1.01111
PHGDH	61	-0.342361	0	-0.130556	1.55417	-0.1125	1.67222	-0.00972222	14.1014
PHLDB3	315	-0.0638889	0.0104167	-0.0472222	0.0756944	-0.04375	0.115278	-0.06875	0.134028
PICALM	6652	0.0430556	0	0.0618056	0	0.0611111	0	0.0708333	0
PIGC	870	0.0444444	0.0326389	0.00833333	41.4674	0.0215278	7.55208	0.0236111	4.75278
PIK3IP1	13569	-0.0611111	0.0256944	-0.0458333	0.111806	-0.06875	0.219444	-0.0659722	2e-05
PKD2	549	0.0472222	0.172222	0.0326389	1.91042	0.0215278	11.4646	0.0305556	2.16319
PKIG	18	-0.225694	0.488194	-0.1	5.69722	-0.0118056	2.68264	-0.0104167	2.54931
PLA2G12A	350	-0.0715278	0.0229167	-0.0541667	2.44653	-0.0236111	20.7167	-0.0381944	6.21319
PLAAT3	602	0.0743056	0.324306	0.00763889	48.5611	0.0458333	7.85556	0.0361111	9.55069
PLAG1	228	-0.261111	0	-0.234722	0	-0.204861	0	-0.215972	0
PLCB1	967	-0.119444	0	0.0743056	0.0604167	0.08125	0.0236111	0.0847222	0.00763889
PLCG1	478	-0.0513889	0.1625	-0.0194444	24.8139	-0.0270833	16.2382	-0.5	8.39653
PLCG2	926	0.151389	0.102778	0.000694444	6.84306	-0.00763889	36.0875	-0.00486111	50.3486
PLD2	332	0.8	0.154167	0.025	11.05	0.0201389	1.94792	0.0152778	27.4951
PLEKHB1	272	-0.110417	0.0583333	0.00347222	59.6201	0	68.9201	-0.00486111	58.1868
PLEKHG4	494	-0.0861111	0.05625	-0.0506944	2.30833	-0.6	10.8847	-0.0659722	3.72847
PLEKHH2	30	-0.231944	0.338889	-0.0104167	6.34792	-0.00902778	19.8188	-0.0104167	11.0361
PLK2	487	-0.130556	1e-05	-0.00208333	63.7021	-0.00763889	48.1979	0.0125	35.2903
PLK3	2384	-0.0784722	0.0298611	-0.0243056	18.2924	-0.0430556	6.77153	-0.0597222	1.62569
PLXNC1	1135	-0.0680556	0.226389	0.0201389	22.0993	0.0604167	0.0319444	0.0402778	0.343056
PLXND1	4355	-0.10625	0.296528	-0.00138889	62.3222	-0.00347222	55.6264	0.00555556	51.9299
PMEPA1	88	-0.391667	0	-0.120139	0.00763889	-0.101389	0.05625	-0.0951389	0.115278
PML	1169	0.04375	0.30625	0.0215278	22.9319	0.0236111	19.7007	0.0180556	27.1299
PNMA8A	10	-0.00138889	0.336111	0	49.0187	0	2.61875	-0.000694444	NA
PNPLA4	42	-0.190278	0.0402778	-0.00347222	52.1896	-0.0125	18.6278	-0.0125	20.0875
PPARD	369	-0.0631944	0.0291667	-0.0638889	0.0001	-0.9	0.00833333	-0.0576389	0.0003
PPARGC1B	133	-0.152083	0.0166667	-1	6.08542	-0.10625	0.140972	-0.0881944	0.273611
PPAT	319	-0.0534722	0.0520833	-0.0326389	5.56806	-0.0409722	1.75903	-0.0152778	30.8431
PPFIBP1	81	-0.148611	0.0909722	-0.00277778	59.6132	0.00347222	59.1583	0.000694444	67.9875
PPFIBP2	309	-0.127778	0.0284722	0.00138889	64.5569	0.00555556	54.3389	0.00208333	64.2347
PPIP5K1	438	0.05	0.0888889	0.0159722	22.9701	0.0194444	15.9625	0.0118056	33.8771
PPM1N	111	-0.129861	1e-05	-0.0125	32.9951	-0.0548611	0.0548611	-0.0104167	42.2257
PPP1R14C	55	-0.192361	0.282639	-0.000694444	65.8743	0.000694444	67.9319	0.00972222	19.8618
PPP1R26	118	-0.280556	0	-0.0201389	0.998611	0	69.0771	0.000694444	68.3715
PPP1R3F	339	-0.0652778	0.466667	-0.0541667	1.08542	-0.0493056	1.77431	-0.7	1.61597
PPP2R2B	1505	0.0722222	0	0.0590278	0.0173611	0.05625	0.0354167	0.0576389	0.0002
PPP2R3A	55	-0.176389	0.0145833	0.00347222	54.2764	0.00208333	62.9125	0.00625	44.2632
PPP2R3B	304	-0.0513889	0.297222	-0.0145833	30.5618	-0.0159722	27.3854	-0.1	51.184
PPP3CC	3494	0.0423611	0	0.0423611	0.0256944	0.0479167	4e-05	0.0520833	0
PPP4R1	224	0.0534722	7e-05	0.0305556	1.55417	0.0513889	3e-05	0.0506944	2e-05
PPT2	150	-0.0909722	0.0493056	-0.06875	1.12361	-0.0666667	0.102083	-1	2.84514
PPT2-EGFL8	153	-0.0861111	0.390278	-0.0222222	1.59514	-0.0534722	6.74653	-0.0569444	0.481944
PRAG1	396	-0.0534722	0.398611	-0.0805556	7e-05	-0.0375	8.45	-0.06875	0.574306
PRDM1	4813	0.0513889	0.226389	0.0590278	1.33056	0.05	0.1375	0.0673611	0.03125
PRDM5	78	-0.221528	0	-0.00416667	48.1208	0	68.9153	-0.00277778	56.6153
PREPL	806	-0.04375	0	-0.0423611	0.0006	-0.0340278	0.445139	-0.0243056	3.72292
PRF1	35424	0.0513889	0.380556	0.3	22.2646	0.04375	5.58264	0.0166667	2.92083
PRKAR2B	64	-0.132639	0.177778	-0.0145833	13.9382	-0.0215278	1.6375	-0.0173611	1.99236
PRKCA	548	-0.175	0	-0.103472	0.184722	-0.139583	2e-05	-0.132639	0.0145833
PRKCB	11192	0.05625	0	0.05	0.238889	0.0194444	0.200694	0.0243056	11.3028
PRKCH	17583	0.6	0.0333333	-0.00277778	62.3813	-0.00972222	41.0076	-0.00833333	44.0451
PRKCQ-AS1	1179	-0.0923611	0	-0.0777778	0	-0.0604167	0.507639	-0.0722222	0
PRKD2	1566	0.0423611	0.2125	0.0145833	24.5639	0.0222222	0.797917	0.00902778	40.1354
PRKN	48	-0.0958333	0.169444	0.0576389	6.44722	0.0618056	2.25278	0.0659722	4.30972
PRMT6	322	-0.9	0.0666667	-0.0118056	39.9257	-0.0180556	25.7028	-0.00625	53.8139
PROB1	80	0.0951389	0.00763889	0.0576389	3.08542	0.0430556	1.10764	0.6	6.86667
PROCR	103	-0.14375	0.0715278	0.00486111	4.56806	0.00138889	64.9639	0.0826389	1.85
PRR29-AS1	28	-0.141667	0.655556	-0.00625	33.4208	-0.1	37.0493	-0.00347222	56.8764
PRSS35	23	-0.332639	0.0222222	-0.475	1e-05	-0.267361	0.0506944	-0.334722	2e-05
PSRC1	21	0.140278	0.408333	0.00902778	20.7035	0.0159722	1.21458	0.00555556	49.209
PTBP3	12589	0.0409722	0.302083	0.0381944	0.241667	0.0444444	0.0430556	0.0361111	0.29375
PTCH1	1531	0.0465278	0.0527778	0.0333333	0.0791667	0.0354167	0.0493056	0.04375	0.025
PTK2	30	-4.4	0.0479167	-0.01875	0.652083	-0.01875	1.83819	-0.0166667	6.85347
PTK7	68	-0.190972	0.346528	-0.171528	0.508333	-5.2	0.0111111	-0.190278	0.0986111
PTMA	25945	-0.04375	1e-05	-0.03125	0.0819444	-0.0270833	0.438889	-0.0395833	1e-05
PTP4A2	1158	0.0652778	0.0743056	0.0618056	0.0645833	0.0631944	0.04375	0.0583333	0.0722222
PTPN18	1385	0.0506944	0.0659722	0.0291667	3.56528	0.0256944	6.60139	0.0180556	14.9847
PTPRA	441	0.0548611	0	0.0388889	0.384722	0.0354167	0.948611	0.0423611	0.0986111
PTPRK	55	-0.268056	0.0118056	-0.234028	8e-05	-0.4	0.995139	-0.0166667	1.14722
PTPRS	39	-0.379861	0	-0.275	0	-0.211806	8e-05	-0.175694	0.0493056
PTX3	23	-0.14375	0.502778	-0.00416667	38.3625	-0.00277778	52.6368	0.000694444	6.86875
PVT1	275	0.0868056	0.000694444	-0.110417	2e-05	-0.0541667	4.33889	-0.114583	0
PYROXD1	1431	0.05	0.672222	0.00902778	47.8368	0.0243056	13.9896	0.4	7.97708
QPRT	93	2.1	2e-05	0.0527778	0.831944	0.0569444	3.70417	0.0388889	8.28125
RAB37	3221	0.0597222	0.675	0.0263889	1.40208	0.0229167	0.200694	0.6	2.84514
RAB3GAP1	629	-2.5	0	-0.0722222	0.00972222	-0.0659722	0.192361	-0.0513889	0.570139
RAB3IP	305	-0.102778	0.104861	-0.00416667	54.8701	-0.00208333	64.5375	0.00763889	45.7368
RAB43	1514	-0.08125	0.0125	-0.107639	0	-0.0840278	4e-05	-0.0895833	1e-05
RAB6B	83	-0.440972	0.0666667	-0.00277778	42.5549	-0.00138889	60.6069	0.00208333	49.8736
RAB8A	198	0.6	0.435417	0.0333333	1.52292	0.04375	0.105556	0.025	6.49236
RABGAP1L	7452	0.0541667	0	0.0479167	0.0826389	0.7	0.075	0.0534722	0.0104167
RABGGTA	888	0.7	0.310417	0.00902778	44.9271	0.00555556	56.9785	0.00208333	64.2924
RALGAPA2	1185	-0.0513889	0.33125	-0.6	0.997222	-0.0319444	4.20625	-0.0388889	1.14028
RALGPS2	226	-0.16875	0.384028	-0.00763889	4.49583	-0.0173611	0.515278	-0.0104167	4.40486
RAP1GAP2	7244	0.0611111	2e-05	0.04375	0	0.0680556	0	0.0430556	0
RAPGEF1	9042	0.0479167	3e-05	0.01875	9.11389	0.0222222	4.68958	0.0215278	4.30625
RAPGEF6	3231	-0.6	0.0451389	-0.8	0	-0.0479167	0	-0.0680556	0
RASA3-IT1	50	-0.0895833	0.604861	-0.0604167	2.49167	-0.109028	0.0916667	-0.0875	0.398611
RASA4B	394	-0.0659722	0.570833	-0.0166667	25.209	-0.0611111	3.58611	-0.0479167	6.19583
RASGEF1A	413	0.0916667	0.0340278	0.0430556	1.49028	0.0729167	0.0118056	0.0805556	0.0333333
RASGEF1B	2184	-0.121528	0	-0.0506944	4.50417	-0.0631944	2.63125	-0.0472222	0.0861111
RASGRF2	904	-0.141667	0.0791667	0.000694444	65.3299	0.00486111	48.4056	0.00277778	59.3111
RASGRP2	12186	-0.0541667	0.0291667	-0.0458333	0.0881944	-0.0354167	1.22986	-0.0409722	0.211806
RASGRP3	111	0.108333	0.148611	0.0541667	2.21181	0.0638889	4.13056	0.0680556	1.06875
RASSF1	7409	0.0430556	0.526389	0.0319444	2.46389	0.0395833	0.0569444	0.0395833	0.398611
RAVER2	183	-0.145139	5e-05	-0.000694444	66.6951	0.00833333	44.1035	0.00833333	47.1396
RB1	1644	0.05625	0.393056	0.0159722	28.0271	0.0159722	30.4694	0.0118056	38.7035
RBCK1	1632	0.0444444	0.134722	0.0125	30.5708	0.0166667	20.4285	0.0131944	27.1785
RBM15	3164	0.0479167	0.0001	0.0111111	33.7035	0.0215278	6.54375	0.0180556	10.275
RCAN2	442	0.155556	0.40625	0.00763889	8.48958	0.00833333	4.64167	0.00972222	0.900694
RCAN3	2034	-0.279167	0	-5.2	0	-0.2375	0	-0.229861	0
RCAN3AS	15	-0.188889	0.189583	-0.273611	7e-05	-0.211111	0.0111111	-0.222917	0.0180556
RCBTB2	1413	0.0895833	1e-05	0.0659722	0.176389	0.10625	2e-05	0.0618056	0.19375
REG4	21	-9.1	0.0944444	-0.415972	0.0576389	-0.00555556	1.05208	-0.276389	0.0854167
RETREG1	400	-0.272917	0	-0.149306	0.0118056	-0.222917	0	-1.7	1.35833
RFFL	2698	0.9	1e-05	0.00833333	0.457639	0.00208333	65.7694	-0.00555556	5.33125
RGCC	1718	-0.144444	0.0270833	-0.00625	43.2993	-0.0215278	17.6028	-0.00625	4.92153
RGMB	94	-0.275694	0	-0.0152778	0.135417	-0.177778	0.0527778	-0.00625	42.9694
RGPD5	999	-0.125694	0	-0.0319444	11.9646	-0.0659722	0.179861	-0.0173611	29.1069
RGPD6	107	-0.148611	0	-0.0173611	24.8924	-0.0604167	0.623611	-0.0145833	34.3986
RGPD8	863	-2.1	0.0673611	-0.00555556	51.8188	-0.05625	2.24861	-0.0166667	29.3354
RGS10	631	-0.115278	0	-0.0270833	14.5535	-0.0361111	8.76667	-0.0201389	22.2556
RGS9	765	0.05625	0.06875	0.0465278	1.01944	0.05625	0.40625	0.0638889	0.0118056
RHOA	8003	0.05	0.0875	0.0180556	19.9757	0.0305556	3.475	0.03125	2.05417
RHOBTB3	278	-0.13125	0.0194444	-0.00208333	59.8042	-0.00347222	57.1076	-0.00208333	6.30625
RHPN1	256	-0.141667	0	-0.01875	20.0257	-0.05625	2.0375	-0.0965278	0.0854167
RHPN2	8	-0.470139	0.00833333	-0.00972222	0.49375	-0.0125	0.365278	-0.1	NA
RIC3	244	-0.309722	0	-0.0201389	0.1	-0.0916667	1.04444	-0.127778	0.0993056
RIMKLB	541	-0.134028	0	-0.00347222	59.166	-0.00972222	4.49514	0.0111111	38.7521
RIN1	42	-0.136111	0.0173611	-3	2e-05	-0.132639	6e-05	-0.126389	6e-05
RING1	610	-0.0458333	0.0430556	-0.0222222	12.5889	-0.0263889	7.12778	-0.5	0.179167
RLIM	4343	-0.0340278	0.457639	-0.0111111	33.1625	-0.2	23.3201	-0.0125	2.52431
RN7SL1	926184	0.0666667	0.290972	0.1	4e-05	1.6	0.0243056	0.0930556	0
RN7SL2	1407829	0.0680556	0.0215278	0.102778	0	0.0840278	1e-05	0.0951389	0
RN7SL3	139165	0.107639	1e-05	0.109722	0	0.100694	1e-05	0.109722	0
RN7SL4P	56724	0.0583333	0.0270833	0.0854167	0	0.0743056	0	0.0916667	0
RNASET2	1538	-0.0506944	6e-05	-0.0520833	0.372222	-0.0263889	11.4486	-0.0263889	9.96667
RNF130	730	-0.0840278	0.188194	0.00555556	5.31111	0.00833333	49.0757	0.0111111	39.5854
RNF14	711	0.0631944	0.242361	0.0444444	0.0215278	0.04375	0.0229167	0.0569444	1e-05
RNF167	167	0.0465278	0.639583	0.0180556	23.5333	0.0152778	28.5889	0.4	0.620139
RNF19A	8691	0.05	1e-05	0.0458333	0.418056	0.0236111	12.6153	0.0513889	0.0888889
RNF19B	1377	0.0527778	0.0201389	0.0305556	2.15	0.0340278	1.00972	0.0506944	7e-05
RNF2	840	-0.0430556	0.0256944	-0.00138889	66.1465	-0.00138889	64.9715	0.00347222	5.78194
RNF32	19	-0.188194	0.4125	-0.00208333	50.1694	-0.00277778	53.3479	0	0.0673611
ROBO1	80	-0.329861	0.255556	-0.00486111	0.359028	-0.00416667	4.46181	-0.265972	0.790278
ROBO3	198	-0.226389	0	-0.0145833	27.2972	-0.0159722	32.4833	-0.00763889	47.3868
RORC	275	-0.316667	0	-0.263194	0	-0.20625	1e-05	-0.247222	0
RPL32P1	90	0.0701389	0.466667	0.0756944	0.198611	0.0666667	0.386806	0.0611111	3.27847
RPL39L	70	0.0743056	0.320139	0.0118056	36.5986	0.0125	37.1437	0.0493056	5.60833
RPS6KA2	81	-0.10625	0.121528	-0.0479167	4.25486	-0.0590278	2.42917	-0.0222222	10.575
RRAGD	246	-0.109722	0.0583333	0.01875	7.71597	0.0854167	1.12986	0.0895833	0.26875
RREB1	1638	-0.0618056	0.0305556	-0.0152778	27.8979	-0.00902778	4.71111	-0.0111111	38.034
RRN3P2	584	1.2	1e-05	0.4	10.2382	0.1	53.9937	0.0430556	1.06389
RRNAD1	374	0.0375	0.21875	-0.00138889	65.9319	-0.000694444	1	0.00833333	41.4257
RRP1	455	-0.0465278	3e-05	-0.0298611	5.99097	-0.0333333	3.72778	-0.6	0.779167
RRP1B	2056	-0.0541667	0.0125	-0.0145833	25.8979	-0.0152778	24.9181	-0.0159722	20.3687
RSL1D1	3335	-0.0576389	0.0840278	-0.0354167	2.45694	-0.0284722	6.77847	-0.3	15.166
RSPH9	10	-0.00416667	0	-0.000694444	32.2618	0	62.2125	0.000694444	NA
RTKN2	48	-0.217361	1e-05	-4.7	1e-05	-5.1	0	-0.234028	0
RTL10	674	-0.05	0.0944444	-0.0548611	1.14653	-0.0659722	0.0229167	-0.0479167	0.03125
RUNDC3B	25	-0.176389	0.104861	-0.0125	12.6771	-0.00902778	29.9826	-0.00277778	55.9785
RUNX3	14861	0.0569444	0.59375	0.0201389	21.9611	0.0243056	15.9639	0.0222222	17.0569
RXRA	634	-0.0986111	5e-05	0.00416667	59.6139	-0.00347222	62.3792	0.00625	54.0806
RYR1	122	0.140972	0.175694	0.00486111	48.134	0.000694444	68.7806	-0.1	45.6431
S1PR4	2523	-0.0666667	0.188889	0.0159722	29.4174	0.2	36.7278	0.0145833	33.8694
S1PR5	9248	0.04375	0.573611	0.0305556	12.0132	0.0444444	4.5375	0.6	4.47778
SALL2	54	-0.102083	0.636806	0.000694444	66.6431	0.00833333	41.2299	0.00972222	35.1194
SAP30	372	0.0875	1e-05	0.09375	5e-05	2.4	0	0.117361	0
SARAF	17297	-0.0472222	0	-0.03125	2.23333	-0.0465278	0.0701389	-0.0541667	4e-05
SATB1	4132	-0.0847222	0	-0.0659722	1e-05	-0.0770833	0	-0.103472	0
SATB2	279	0.122222	0.0298611	0.0659722	2.20278	0.0951389	0.0652778	0.0611111	2.55069
SBF2	540	-0.0534722	0.571528	-0.0326389	11.4896	-0.0270833	1.76667	-0.0270833	15.4833
SBNO2	4272	0.04375	0.146528	0.00138889	67.4764	0.00208333	66.1924	-0.00208333	65.8931
SC5D	973	-0.0743056	0.0819444	-0.0597222	2.51944	-0.0645833	0.115972	-0.0493056	0.0381944
SCART1	494	-0.1375	0	-0.156944	0	-0.148611	0	-0.181944	0
SCLT1	1263	0.0541667	0	0.0284722	7.00556	0.0159722	27.475	0.025	9.15694
SCML1	123	-0.0222222	0.573611	-0.00625	0.455556	-0.00972222	0.155556	-0.00902778	2.83542
SCML2	38	-0.184722	0	-0.00833333	39.2056	-0.00763889	48.1382	-0.00138889	65.9347
SCO2	54	0.0909722	0.301389	0.00555556	53.3646	-0.000694444	68.0062	0.1	50.55
SCRN1	269	-0.154167	0.356944	-0.00486111	12.6986	-0.00763889	7.12708	-0.1	28.5521
SDHAP2	39	-0.00208333	0.614583	0	3.30486	-0.000694444	7.66042	-0.000694444	3.57222
SDK2	72	-0.318056	0.382639	-0.00555556	1.81389	-0.00486111	7.61944	-0.00625	2.54236
SEC14L2	379	-0.159028	5e-05	-0.0493056	4.76181	-0.102083	0.25625	-0.0631944	1.90903
SELENOI	2188	0.06875	0.0604167	0.0354167	4.66111	0.0166667	29.3229	0.0131944	34.541
SELENON	232	-0.0680556	0.301389	-0.04375	7.76319	-0.0465278	6.74097	-0.0631944	1.81528
SELENOW	1251	0.0520833	0.250694	0.0354167	2.43472	0.0361111	2.4	0.6	0.600694
SELL	3288	-0.143056	0.422917	-0.0229167	2.24792	-0.0631944	5.10764	-0.0104167	17.9681
SEMA4C	1544	-0.0756944	0.346528	-0.00277778	60.4681	-0.00416667	60.5771	0.00277778	63.3882
SEMA4D	4656	-0.0673611	0.0201389	-0.0534722	0	-0.0736111	0	-0.0631944	0
SEMA7A	103	-0.0868056	0.350694	-0.00625	48.109	-0.0631944	1.10764	-0.00763889	50.5264
SENP1	1225	0.0590278	0.38125	0.00763889	51.8576	0.0152778	3.30486	0.0152778	30.5181
SEPSECS	897	0.0451389	0.693056	-0.00138889	66.8014	0.00625	5.43611	-0.00486111	57.2826
SEPT1	4177	-0.0368056	0.559722	-0.000694444	67.6285	-0.00347222	61.4083	0	6.92431
SEPT4	58	-0.143056	0.31875	-0.00347222	49.3576	-0.00208333	65.3347	0	68.5715
SEPT6	427	-0.06875	0.0423611	-0.00763889	49.4125	-0.0180556	25.9611	-0.00625	53.4243
SERGEF	1457	1.1	0.0597222	0.0215278	19.4771	0.0479167	1.81111	0.0520833	0.778472
SERINC5	813	-0.134028	0	-0.127778	0	-0.142361	0	-3	0
SERPINB1	2264	0.8	0.0465278	0.00833333	46.3986	0.0159722	26.5514	0.0291667	3.46806
SERPINB8	479	0.0583333	0.515972	0.00625	54.7326	0.00208333	65.6896	0.0444444	1.54236
SERPINE2	36	-0.377083	0.0222222	-0.00347222	10.241	-0.00347222	26.9194	-0.00625	6.13542
SESN1	1182	-0.0659722	8e-05	-0.025	15.4465	-0.00138889	66.4889	-0.2	34.7243
SESN3	2662	-0.0861111	0.01875	-0.0243056	14.6958	-0.0333333	1.09167	-0.0111111	40.0674
SESTD1	179	0.139583	0.0458333	0.00138889	63.8257	-0.00486111	51.084	-0.00486111	51.2896
SETBP1	1661	0.0979167	0	0.0576389	0.0166667	0.0666667	0.273611	0.0638889	3e-05
SETD1B	124	-1.1	0.161111	-0.2	35.0757	-0.0465278	3.19792	-0.0305556	11.3583
SETD6	440	-0.0430556	0.109722	-0.0368056	5.01667	-0.0430556	2.37847	-0.0229167	0.171528
SETD7	496	-0.197917	0	-0.00347222	55.8653	0.0104167	38.9479	0.2	29.8813
SFMBT2	1958	0.8	0.154167	0.00625	54.2625	0.00902778	47.0792	0.0131944	33.2819
SGCB	196	0.0680556	0.0756944	0.0180556	24.3569	0.0236111	16.9042	0.0222222	16.0201
SGK1	651	-0.0729167	0.204861	-0.0930556	0.0125	-0.109028	2e-05	-1.5	0.05
SGSM2	2782	-0.0520833	0.271528	-0.6	1.03889	-0.0472222	0.34375	-0.0541667	0.0541667
SH3BGRL2	90	-0.345833	0	-0.272917	0	-0.311111	0	-0.272917	0
SH3BP2	4763	0.0645833	0.0243056	0.0305556	5.59931	0.4	8.45069	0.0263889	8.00556
SH3PXD2A	261	-0.136806	0.646528	-0.00555556	17.834	-0.00416667	37.8354	-0.00208333	56.3493
SH3RF3	49	-0.354861	0	-0.244444	0.0104167	-0.295833	0	-0.334722	0
SH3YL1	747	-0.142361	0	-0.126389	0	-0.122917	0	-0.102083	0
SHC2	11	-0.561806	0	-0.00486111	0	-0.00416667	0.0298611	-0.00277778	0.0770833
SHISA2	17	-0.334028	0.0111111	-0.00625	5.75347	-0.00972222	1.00972	-0.00486111	16.2042
SHISA5	4127	0.0513889	0.290278	0.0284722	6.41042	0.0333333	0.0319444	0.0333333	2.53611
SHOC2	3269	0.04375	0.0430556	0.025	3.69722	0.0368056	0.149306	0.0305556	0.717361
SIGIRR	4245	0.0284722	0.336111	0.0333333	0.0152778	0.0361111	4e-05	0.0319444	0.0145833
SIGLEC7	46	-0.133333	0.0493056	-0.00763889	37.3312	-0.0118056	2.73264	-0.00277778	59.3111
SIK1	1601	-0.133333	1e-05	-0.109722	3e-05	-0.146528	0	-0.113194	1e-05
SIK1B	2357	-0.151389	1e-05	-0.110417	0.0520833	-3.2	1e-05	-0.123611	0.0001
SLAMF6	2988	0.0541667	0.441667	0.0423611	1.55417	0.0326389	5.45417	0.04375	0.0861111
SLAMF7	1986	0.0777778	0.165972	0.0534722	4.80347	1.1	1.15903	0.0451389	1.05347
SLC12A6	1551	-0.0638889	0	-0.04375	0	-0.0680556	0	-0.0423611	0
SLC16A10	166	-0.408333	0	-0.431944	0	-10	0	-0.436806	0
SLC22A17	36	-0.379861	1e-05	-0.00555556	13.4194	-0.186806	0.376389	-0.1	23.734
SLC25A1	697	0.0458333	0.025	0.01875	11.3146	0.0111111	31.7604	0.0173611	11.7271
SLC25A25-AS1	299	-0.0590278	0.0409722	-0.0409722	3.11528	-0.0368056	4.71944	-0.0333333	6.13333
SLC26A5	10	-0.00277778	0.0173611	0	68.5847	0	55.9542	0.000694444	NA
SLC35E1	112	-0.0597222	0.191667	-0.0166667	26.0118	-0.0284722	0.898611	-0.04375	0.974306
SLC38A2	7838	-0.0513889	0.124306	-0.0319444	9.87986	-0.0638889	0.502083	-0.0479167	0.0520833
SLC39A8	1056	-0.103472	1e-05	-0.00486111	57.1069	-0.00347222	63.2076	0.00347222	62.9389
SLC40A1	65	-0.13125	0.613194	-0.00763889	12.0924	-0.0159722	0.432639	-0.102083	3.64236
SLC44A3-AS1	11	-0.397917	0.231944	-0.474306	0.0645833	-0.00763889	1.91806	-0.00625	3.26667
SLC45A1	45	-0.108333	0.559028	0.00277778	61.2146	0.00277778	62.9479	0.00416667	56.9868
SLC47A1	54	-0.0131944	0.177083	-0.00277778	5.25764	-0.00486111	2.24097	-0.000694444	55.0722
SLC5A3	204	-0.0895833	0	-0.0180556	2.50347	-1.2	0.0236111	-0.0423611	3.50833
SLC6A8	63	2	0.527083	0.00833333	35.4604	0.000694444	67.6278	-0.00347222	57.9382
SLC7A6	1188	-0.0916667	1e-05	-0.0993056	7e-05	-0.0805556	0.0506944	-0.0847222	0
SLC7A8	31	-0.293056	0.0002	-0.257639	0.0409722	-0.0104167	0.265972	-0.213194	0.29375
SLC8B1	656	-0.05625	0.0770833	-0.0798611	1e-05	-0.0777778	1e-05	-0.0729167	1e-05
SLC9A7	92	-0.117361	0.440278	-0.1	27.8146	-0.0118056	22.0056	-0.0173611	14.1951
SLCO4C1	865	0.0513889	0.0743056	0.0354167	6.91875	0.0472222	2.53333	0.0368056	5.99722
SMARCAD1	1483	-0.025	0.0861111	-0.0125	8.92986	-0.00625	37.7465	-0.00972222	1.78819
SMARCD3	130	-0.102083	5e-05	-0.0673611	1.71042	-0.0527778	0.427083	-0.0548611	0.2625
SMIM29	513	0.06875	0.0201389	0.0381944	2.4125	0.0513889	0.273611	0.05	0.266667
SMIM3	123	-0.1	0.143056	0.0125	0.0236111	0.0270833	1.37986	0.0548611	2.73333
SMPD1	769	-0.0611111	3e-05	-0.0513889	0.0173611	-0.5	1.25833	-0.9	0
SMYD4	663	-0.0659722	0.000694444	-0.2	3.27708	-0.0326389	6.15139	-0.5	3.92917
SNAPC1	133	-0.0715278	0.0583333	-0.00972222	43.9125	-0.0145833	34.55	-0.00833333	49.5201
SNED1	303	-0.190972	3e-05	-0.167361	5e-05	-0.209722	0	-0.265278	0
SNHG14	5983	-0.0583333	0.0986111	-0.0458333	0.554861	-0.05	0.250694	-0.0402778	1.10972
SNN	474	-0.128472	0	-0.148611	0	-0.16875	0	-0.142361	0
SNORD60	23	-0.124306	0.216667	-0.108333	0.334028	-0.179167	1e-05	-0.0965278	0.29375
SNPH	574	-0.0958333	6e-05	-0.00972222	43.9326	-0.025	19.1896	-0.0111111	41.2944
SNRPB2	1203	0.0270833	0.645139	0.0222222	2.07569	0.0291667	0.123611	0.0326389	0.0194444
SNRPG	585	0.0444444	0.441667	0.5	8.92986	0.0520833	2.35764	0.0479167	2.69653
SNX14	1868	0.0284722	0.672222	0.0118056	27.2535	0.0104167	31.4299	0.0125	19.4389
SNX24	99	0.102778	0.0104167	1.9	0.0652778	0.0993056	8e-05	1.9	0.0354167
SNX9	415	-0.189583	1e-05	-0.0847222	0.141667	-0.0236111	6.34653	-0.0145833	15.5319
SOGA1	84	-2	0.290972	-0.0145833	27.4271	-0.0680556	1.91806	-0.00763889	49.4257
SORBS3	170	-0.0708333	2e-05	0.0145833	32.4576	0.00763889	52.9153	-0.00416667	6.16181
SORL1	20758	-0.101389	0.400694	0.00277778	58.1354	0.00625	48.0361	0.0111111	27.5729
SOX12	175	-0.119444	0	-0.9	3.77639	-0.0826389	0.0944444	-0.0680556	0.306944
SOX4	128	-0.296528	0	-0.191667	1e-05	-0.21875	0	-0.140278	0.152083
SP4	3693	0.0513889	0.00833333	0.3	10.3514	0.0381944	0.225694	0.0284722	0.18125
SPARC	26	-0.148611	0.422917	-0.2	3.30625	-0.115972	0.998611	-0.0194444	8.36528
SPART	386	-0.234028	3e-05	-0.00902778	7.68333	-0.0180556	1.22361	-0.00833333	3.22778
SPATA13	8909	0.8	0.324306	0.0194444	21.825	0.0166667	28.8799	0.3	17.3826
SPATA6	49	-0.110417	0.297222	0.00416667	53.5174	0.00625	49.4271	0.0284722	9.84931
SPEF2	541	-0.184722	0.149306	0.00208333	59.6993	0.00833333	35.4271	0.1	34.4458
SPEG	132	-0.452083	0	-0.168056	0.0951389	-0.14375	0.464583	-0.0145833	2.6375
SPINT2	153	-0.189583	0.00902778	-3.2	0.0645833	-0.164583	0.0145833	-0.178472	4e-05
SPON2	4461	-0.0805556	0.446528	0.00555556	53.7271	0.0131944	37.6688	0.00902778	42.9917
SPPL2A	1793	0.0458333	1e-05	0.0361111	0.0173611	0.0423611	1e-05	0.4	0.342361
SPRY1	100	-0.34375	0	-0.234722	0	-3.3	0.00833333	-0.148611	8e-05
SPSB1	126	0.144444	0.00972222	0.00902778	24.9944	0.00277778	59.1368	0.0125	22.0688
SPTBN1	8532	-0.05	0.491667	-0.4	15.0153	-0.0243056	20.5333	-0.0111111	41.3868
SPTBN5	1243	-2.4	0.376389	-0.0125	13.4639	-0.3	9.99444	-0.2	18.9215
SRXN1	921	0.0430556	0.184722	0.0513889	0.0131944	0.0597222	0.452778	0.0590278	0.323611
SSBP2	394	-0.15	0.0001	0.00902778	34.3208	0.0111111	35.3722	0.0131944	26.6285
SSH1	1959	0.0520833	0.181944	0.0291667	5.21111	0.0152778	29.6014	0.00833333	46.2993
SSPO	80	-0.127083	9e-05	-0.0194444	17.8771	-0.00902778	44.1375	-0.00972222	36.6229
SSTR3	96	-0.199306	0.00972222	-5.3	0	-0.190972	5e-05	-0.211111	0
ST13P6	19	-0.107639	0.2125	-0.0944444	1.01181	-0.09375	0.959722	-0.0777778	1.63958
STAMBPL1	505	0.0722222	0.0645833	0.0236111	1.8	0.0152778	33.4	0.0194444	26.3174
STAT3	5868	0.0458333	0.135417	0.0104167	39.5875	0.0104167	3.97153	0.0159722	20.7007
STK39	1888	0.0513889	0	0.0291667	1.36597	0.0298611	1.15833	0.0194444	8.94722
STMN3	1514	-0.107639	1e-05	-0.0590278	4.25764	-0.0618056	3.35208	-0.0319444	14.1785
STOM	7038	0.0944444	0	0.0430556	0.140972	1.2	0.0173611	0.0479167	0.0340278
STRBP	342	-0.133333	0	-0.0243056	15.4632	-0.0409722	10.7444	-0.0333333	13.3167
STS	192	0.0604167	0.18125	0.0569444	0.230556	0.05625	0.252083	0.05	3.56042
STT3B	4896	-0.0423611	0.0180556	-0.00625	49.7069	-0.0152778	0.175694	-0.0118056	25.9972
STX11	628	0.0680556	0.01875	0.04375	0.265972	0.0451389	0.0229167	0.0541667	0.0395833
STXBP1	38	-0.314583	0	-0.126389	0.907639	-3.5	0.109722	-3.4	0.154861
SUMO2P17	7	0.136111	0.0548611	0.0152778	5.94583	0.00833333	31.6639	0.00902778	NA
SUMO4	31	-0.0881944	0.238194	-0.0569444	1.62014	-0.0743056	0.33125	-0.0673611	0.584028
SUSD1	1652	0.0819444	0	0.0673611	0	0.0541667	0	0.0541667	9e-05
SUSD3	145	-0.193056	5e-05	-0.00416667	4.64375	0.00138889	64.9146	-0.00763889	4.21597
SUSD4	43	-0.293056	0.0944444	-0.00625	0.227778	-0.0104167	0.976389	-0.00416667	18.2771
SUSD6	321	0.0631944	0.0368056	0.01875	21.9611	0.4	8.57153	0.0125	3.66528
SWAP70	196	-0.0979167	0.109028	0.00555556	53.1076	0.0305556	1.46042	0.05625	0.110417
SYDE2	97	-0.232639	0	-0.163194	1e-05	-0.170139	0	-0.117361	0.0493056
SYK	202	-0.139583	0.355556	-0.00347222	51.7597	-0.00763889	35.5729	-0.00902778	33.9229
SYNGAP1	729	-0.107639	0	-0.0729167	2e-05	-0.0847222	0	-0.0826389	0
SYNJ2BP	1174	-0.0611111	0.0909722	-0.0319444	5.12361	-0.0388889	2.20069	-0.4	7.89514
SYT11	3823	0.0611111	0	0.0652778	3e-05	0.0631944	5e-05	0.06875	0
TAB1	531	-0.0451389	0.0840278	-0.0430556	0.0008	-0.0513889	3e-05	-0.0444444	0.0180556
TACC3	602	-0.0444444	0.64375	-0.0548611	0.108333	-0.0722222	0.00833333	-0.0798611	1e-05
TADA3	1158	0.0631944	0.0395833	0.0305556	5.71944	0.0534722	0.113194	0.0326389	3.57847
TAF4B	243	-0.104861	0.0131944	-0.0576389	4.60347	-0.0472222	6.65347	-0.0395833	9.27292
TANGO2	640	0.0451389	0.605556	0.0243056	9.44236	0.0222222	12.9229	0.0111111	36.6931
TANK	1722	0.0444444	1e-05	0.0395833	0.981944	0.0576389	0.0222222	0.0534722	0.0284722
TATDN2P2	50	-0.00486111	0.0576389	-0.00138889	1.78611	-0.00138889	11.3722	-0.00138889	14.7069
TBC1D16	151	-0.242361	0	0.00277778	59.7611	-0.00138889	65.3271	0.00347222	58.9319
TBCD	1788	-0.0736111	0.03125	-0.0152778	33.6486	-0.0472222	4.68403	-0.0381944	7.38472
TBK1	1632	0.0659722	1e-05	0.0513889	0.0180556	0.8	0.00902778	0.05	0.0002
TBKBP1	1216	0.0652778	0.547222	0.0680556	0.228472	0.04375	0.359722	0.0652778	0.231944
TBX15	12	4	0.671528	0.00138889	61.5181	0.00416667	47.3146	0.00416667	47.8882
TBX21	6593	0.0472222	0.463889	0.0479167	0	0.0479167	0	0.0597222	0
TBXA2R	28	-0.352778	0.269444	-0.00555556	10.5389	-3.4	1.54306	-0.184028	0.109028
TCEAL3	127	-0.172917	9e-05	-0.00138889	62.725	-0.0111111	22.3458	-0.00347222	57.3444
TCERG1L	37	-0.224306	0.134028	0.00138889	63.1021	-0.000694444	66.3417	0.000694444	65.1972
TCF4	130	-0.129167	0.0930556	-0.00208333	60.9674	0.00416667	56.5056	0.00277778	58.3271
TCF7	2056	-0.127083	0.121528	-0.0125	7.30417	-0.025	1.71458	-0.00833333	40.0889
TCHH	12	-0.353472	0	-0.00208333	39.9507	0.000694444	59.5701	0.00208333	3.82361
TCIRG1	6006	0.0569444	0.0145833	0.0111111	37.991	0.2	3.01042	0.0131944	30.7931
TCP11L2	1584	-0.0451389	0.0159722	-0.0340278	5.59931	-0.0270833	12.8604	-0.0444444	0.869444
TCTA	610	0.0493056	0.570833	0.00486111	58.3361	0.00347222	61.409	0.00277778	64.1021
TDRD7	582	0.0506944	0.0583333	0.0291667	8.00278	0.0402778	1.89306	0.0340278	3.46806
TECPR1	2184	-0.0368056	0.293056	-0.0388889	0.0569444	-0.03125	0.657639	-0.0534722	0
TESC	262	0.0479167	0.308333	0.0513889	2.55764	0.0722222	4e-05	0.0583333	0.933333
TFAP4	202	-0.114583	0	-0.0493056	0.178472	-0.0673611	0.564583	-0.0513889	0.0951389
TFCP2L1	197	-0.185417	0.0541667	0.146528	0.0930556	0.0791667	4.34236	0.214583	1e-05
TFDP2	3735	0.8	0.483333	0.2	34.3007	0.00277778	64.2444	0.0118056	38.5382
TFR2	206	1.9	0.184722	0.0472222	3.75556	0.0340278	1.35556	0.0576389	5.58125
TGFA	155	-0.303472	0	-0.1	3.38611	-0.00625	45.1764	0.00347222	58.0882
TGFBR2	487	-0.0534722	0.0423611	-0.03125	2.66875	-0.0326389	1.87153	-0.6	0.199306
TGFBR3	14775	0.0618056	0.184722	0.0493056	4e-05	0.0618056	0.0784722	0.0472222	3e-05
TGIF2	955	-0.0631944	0.415972	-0.0319444	8.78403	-0.0520833	0.00972222	-0.0541667	0.547917
TGIF2-RAB5IF	95	-0.00416667	0.370139	-0.000694444	3.78889	-0.00138889	10.7306	-0.00138889	0.0604167
THAP6	429	0.0611111	0.0111111	0.00833333	47.9764	0.00277778	63.025	0	6.91181
THBS3	366	-0.0680556	0.402083	-0.0354167	7.41528	-0.0493056	2.18889	-0.0451389	2.52361
THOC3	511	-0.0680556	0.0791667	-0.0548611	0.181944	-0.0506944	0.297917	-0.0631944	1.03264
THSD1	50	0.0715278	0.1	0.0229167	19.5681	0.0381944	9.83194	0.0583333	2.29653
TIMM13	265	-0.0604167	0.190972	-0.00763889	50.9285	-0.0152778	31.5389	-0.0145833	32.0187
TIRAP	208	0.0465278	0.229861	0.1	51.3514	0.4	4.75278	0.2	27.6722
TLE2	200	-0.0868056	0.258333	-0.0125	3.02153	-0.0256944	15.3903	-0.06875	4.55694
TMBIM4	992	0.0576389	0.459722	0.0409722	2.71667	0.0381944	0.359722	0.0305556	7.8625
TMCC2	135	-0.11875	0.409028	-0.00138889	6.23889	-0.00208333	58.4986	0.00625	4.62986
TMED5	3834	0.0458333	0.209028	0.03125	2.20347	0.0451389	0.0916667	0.0375	0.456944
TMEM106B	1896	-0.0569444	0.0118056	-0.03125	2.57083	-0.4	4.85694	-0.0222222	9.13819
TMEM123	9029	-0.0645833	0.00208333	-0.01875	24.1681	-0.0118056	41.3	-0.00902778	47.7681
TMEM131L	177	-0.0666667	3e-05	-0.0541667	0.0004	-0.0506944	0.05625	-0.0569444	8e-05
TMEM135	1067	0.0611111	0.0173611	0.0361111	3.78889	0.0243056	14.234	0.2	32.0792
TMEM147-AS1	277	-1.7	0	-0.0666667	0.411111	-0.0451389	0.1375	-0.04375	0.132639
TMEM14C	162	-2.5	0.677778	-0.00555556	34.941	-0.00277778	59.925	-0.00208333	63.7889
TMEM165	769	0.0375	0.460417	0.0291667	2.2125	0.00763889	47.1861	0.0104167	35.0312
TMEM181	3631	0.05	0.03125	0.0472222	0.0270833	0.0423611	0.109722	0.0305556	1.06528
TMEM198	36	0.168056	0	0.0263889	13.691	0.0541667	7.82431	0.0340278	1.07014
TMEM198B	232	-0.104861	2e-05	-0.0534722	0.0479167	-2.1	0	-0.0826389	9e-05
TMEM220	24	-0.3	0.0548611	-0.00833333	10.3375	-0.00902778	4.71944	-0.00902778	2.02639
TMEM25	157	-0.0888889	0.14375	-0.0145833	24.9903	-0.0125	37.8799	-0.0180556	28.3299
TMEM263	1225	-0.0680556	0	-0.0291667	4.36458	-0.0506944	0.0569444	-0.0479167	0.075
TMEM272	51	-0.30625	2e-05	-3.9	0.3375	-0.219444	0.0284722	-0.172222	0.176389
TMEM273	995	-0.181944	3e-05	0.0145833	12.4229	0.120833	0.239583	2.1	0.501389
TMEM39B	118	-0.0548611	0.606944	-0.0166667	27.6514	-0.05	0.715972	-0.0465278	1.14028
TMEM41B	458	-0.0680556	0.31875	-0.0402778	4.60347	-0.0180556	28.2389	-0.0548611	0.745139
TMEM62	842	0.0715278	0	0.0451389	1.99028	0.0423611	2.27639	0.0465278	1.03403
TMEM63A	2566	-0.0680556	0	-0.0402778	2.84236	-0.0458333	0.150694	-0.6	2.05139
TMEM63C	98	-0.127778	0.0840278	-0.00138889	6.4875	0.0229167	15.6569	0.1	45.3736
TMEM71	1575	-0.0868056	2e-05	-0.0361111	8.10764	-0.0451389	4.30347	-0.04375	3.79028
TMEM87A	2203	0.0451389	0.190972	0.0125	32.9125	0.3	12.8736	0.2	26.1243
TMIGD2	147	-0.335417	0	-0.250694	1e-05	-0.247917	1e-05	-0.196528	0.0159722
TMOD1	68	-3	0.4625	-0.00277778	52.9056	-0.1	29.8069	-0.000694444	65.9347
TMOD2	860	-0.0888889	0.0381944	0.4	12.5479	0.8	6.10903	0.0618056	3.45625
TMUB2	1269	0.6	0.0916667	0.00972222	37.8729	0.0194444	11.2063	0.0194444	8.94722
TNFAIP8	4073	-0.0451389	0.613194	-0.0215278	19.609	-0.0229167	20.0917	-0.3	21.1819
TNFAIP8L1	218	-0.109028	1e-05	-0.0576389	2.37292	-0.0479167	0.0493056	-0.05625	0.157639
TNFRSF25	2115	-0.266667	0	-0.151389	0.0645833	-0.00902778	24.9951	-0.0333333	1.83194
TNFRSF9	522	0.128472	0.00416667	-0.00763889	21.8382	-0.00833333	36.4438	-0.0215278	8.48819
TNIP2	1864	0.0618056	0.107639	0.0354167	4.10764	0.0354167	4.18542	0.0354167	3.48681
TNNT3	89	-0.109722	0.225	-0.0465278	6.47292	-1.9	0.782639	-0.0513889	0.327083
TNR	26	-0.00347222	0.473611	0.00277778	0.0819444	0.00486111	0	0.556944	0
TNRC6C	2842	-0.0493056	0.370139	-0.03125	4.32014	-0.0326389	3.46736	-0.0173611	22.3354
TNS4	18	3.5	0.146528	0.0159722	2.62639	2.7	0.54375	0.110417	1.00208
TOP1MT	220	-0.0798611	0.0666667	-0.0618056	1.70069	-1.4	0.947917	-0.06875	3.07292
TOR4A	107	-0.124306	0.03125	-0.0611111	3.46944	-0.8	7.42153	-0.0125	33.466
TOX	1279	0.0826389	0.0131944	-0.00555556	54.6118	0.00763889	52.9056	-0.00486111	58.6729
TP53I13	2018	0.0652778	0	0.00833333	44.8993	0.0194444	12.5472	0.0118056	31.8618
TPBG	22	-0.311806	0	-0.00138889	49.1896	0	66.666	-0.00138889	48.9438
TPPP	138	-0.175694	0	-0.00625	49.2736	-0.00416667	56.9299	0.00138889	65.9958
TPRA1	440	-0.0618056	0.225	-0.0159722	27.9222	-0.0194444	22.7194	-0.0201389	19.8083
TPST1	58	-0.205556	0	-0.104861	0.557639	-0.146528	0.0131944	-2	0.690278
TRAJ53	8	-0.00833333	0.0001	-0.00138889	11.1674	-0.00277778	8e-05	-0.00347222	NA
TRAP1	866	-0.0631944	0.400694	-0.0291667	10.7368	-0.06875	0.0722222	-0.0652778	0.0875
TRAV10	20	-0.395139	0.0618056	-0.00416667	8.80417	-0.00763889	0.0319444	-0.00625	0.0402778
TRAV1-1	28	-0.00555556	0.402083	-0.00138889	4.06458	-0.000694444	3.36597	-0.00347222	0
TRAV1-2	124	-0.2375	0.0659722	-0.00902778	8.22083	-0.00555556	30.7319	-0.1	23.741
TRAV12-1	34	-0.238889	0.01875	-0.00902778	11.1618	-0.0166667	1.77361	-0.183333	0.123611
TRAV13-1	95	-0.0166667	8e-05	-0.00416667	0.731944	-0.00625	0.0993056	-0.00555556	0.447222
TRAV26-1	70	-0.00902778	0.115972	-0.00208333	0.386111	-0.00138889	30.1653	-0.00416667	0.01875
TRAV29DV5	27	-0.664583	0	-0.00347222	0.0180556	-0.00625	0.8875	-0.00763889	1e-05
TRAV30	9	-0.00625	0.425694	0	69.3729	-0.000694444	60.3312	-0.000694444	NA
TRAV36DV7	13	-0.0104167	0.0388889	-0.00277778	0.0645833	-0.00416667	1.20208	-0.00277778	17.9736
TRAV38-1	60	-0.00486111	0.193056	-0.000694444	0.467361	-0.00208333	6.96042	-0.00208333	0.385417
TRAV38-2DV8	13	-0.250694	0.41875	-0.00277778	23.8736	-0.252083	0.349306	-0.00486111	8.95069
TRAV5	35	-0.343056	9e-05	-0.00138889	47.0097	-0.0104167	0.754167	-0.00486111	2.42708
TRAV6	34	-0.0180556	0.395139	-0.00277778	24.9451	-0.00486111	0.352778	-0.00486111	4.58403
TRAV9-2	29	-0.397222	7e-05	-0.00486111	1.39861	-0.00902778	8e-05	-0.00416667	0.393056
TRBJ2-5	23	-0.172222	0.290278	-0.1	17.9104	-0.00763889	24.3576	-0.00972222	15.4083
TRBV10-3	20	-0.0125	0.0305556	-0.00277778	6.16181	-0.00277778	23.5799	-0.00138889	37.5604
TRBV11-2	26	-0.00416667	0.221528	-0.000694444	4.89514	-0.00138889	5.55903	-0.00416667	0
TRBV12-3	271	-0.0145833	0.0354167	-0.00138889	2.19306	-0.00138889	30.5674	-0.00277778	15.2715
TRBV12-4	135	-0.0118056	0.0534722	-0.00138889	1.94236	-0.00208333	9.07778	-0.00208333	0.872917
TRBV13	21	-0.0194444	0	-0.00347222	0.0001	-0.00416667	12.5826	-0.00416667	0.05625
TRBV18	25	-0.0256944	0.120139	-0.00347222	23.1396	-0.00486111	7.16181	-0.00416667	17.1229
TRBV24-1	148	-0.0152778	0	-0.00208333	2.10139	0	64.2243	-0.00347222	0.218056
TRBV25-1	30	-0.00763889	0.0361111	-0.00208333	0.000694444	-0.00347222	8e-05	-0.00208333	0.0298611
TRBV27	46	-0.390972	0.0819444	-0.00486111	0.0604167	-0.0118056	0.147917	-0.0104167	0.308333
TRBV29-1	60	-0.0104167	5e-05	-0.00347222	0.0243056	-0.00347222	0.752083	-0.00555556	1.45694
TRBV3-1	27	-0.0270833	0	-0.1	0	-0.00902778	0	-0.1	0
TRBV4-2	34	-0.265278	0.0125	-0.00208333	13.3361	-0.00486111	4.75069	-0.00555556	1.08472
TRBV5-4	387	-0.0159722	0.0006	-0.00347222	1.86597	-0.00625	1e-05	-0.00486111	0.624306
TRBV5-5	7	-0.00277778	0	-0.00138889	0	-0.000694444	42.9507	-0.000694444	NA
TRBV6-2	99	-0.00902778	0.0756944	-0.00138889	28.1979	-0.00416667	0.252083	-0.00277778	0.327083
TRBV6-4	44	-0.00347222	0	-0.000694444	3.36042	0	48.5021	0	69.3743
TRBV7-4	25	-0.00833333	0.104861	-0.00208333	0.120833	-0.00347222	0.0319444	-0.00347222	0.0145833
TRERF1	2649	0.0673611	0.422917	0.01875	25.3444	0.00763889	51.9292	0.0326389	8.30903
TRGV10	616	-0.334722	0	-0.00833333	2.48472	-0.00972222	1.41806	-0.000694444	65.5111
TRGV8	94	-0.269444	0.03125	-0.245833	0.0819444	-0.0152778	2.02153	-0.257639	0.0118056
TRIB2	1955	-0.05625	0.546528	-0.0333333	5.94861	-0.0305556	8.74236	-0.04375	1.40486
TRIM17	36	-0.185417	0.0173611	-0.00208333	60.0986	-0.00347222	58.2174	0.00208333	0.639583
TRIM28	4549	-0.0666667	0	-0.0395833	0.109028	-0.0604167	0	-0.0631944	0
TRIM61	23	-0.250694	0.0736111	-0.00486111	20.7035	-0.0104167	0.20625	-0.1	10.9785
TRIQK	39	-0.392361	2e-05	-0.00902778	0.557639	-0.2	0.281944	-0.00763889	7.66875
TRMT1	969	-0.0479167	0.106944	-0.9	0	-0.0534722	7e-05	-0.05625	1e-05
TRPS1	2121	0.0715278	2e-05	0.0131944	36.3799	0.0361111	6.81042	0.0319444	0.836806
TRPV3	109	-0.219444	0	-0.00138889	64.6757	-0.00208333	64.2194	0.2	2.86875
TRUB2	415	-0.0527778	0.623611	-0.5	4.21042	-0.0291667	8.76667	-0.0256944	11.6722
TSEN2	174	-0.0701389	1e-05	-0.04375	2.35556	-0.0381944	3.97361	-0.4	10.4701
TSPAN17	759	0.0611111	0.0381944	0.0402778	1.23056	0.0298611	5.94653	0.0284722	6.01181
TSPAN33	40	-0.11875	0.604861	-0.00972222	12.3799	-0.0222222	3.41042	-0.135417	0.26875
TSPAN6	29	-0.179167	0.392361	-0.1	1.12431	-0.00555556	32.7812	-0.000694444	66.6347
TSPYL5	73	-0.311111	0	-0.125694	0.11875	-0.170833	4e-05	-0.0222222	3.25208
TTC13	1839	0.0458333	0.379167	0.0368056	1.31389	0.0256944	7.73333	0.0236111	8.50208
TTC16	2528	0.0618056	0.361806	0.0243056	19.3833	0.4	17.5215	0.3	22.3882
TTC28	67	-5.2	0.0319444	-0.1	4.94861	-0.0118056	0.161806	-0.0131944	0.780556
TTC38	3166	0.0722222	8e-05	0.0263889	15.8076	0.0173611	29.9882	0.0173611	26.6285
TTC39C	1952	-1.7	0	-0.0229167	1.60903	-0.00833333	48.8493	-0.0298611	0.790972
TTC8	30	-0.132639	0.424306	0.00208333	57.0215	0.00625	4.03056	0.00555556	45.0924
TTC9	210	-0.288194	0	-3.7	0	-0.142361	0	-0.182639	0
TUBB3	37	0.224306	1e-05	0.00972222	13.6507	0.0159722	11.7944	0.00833333	32.816
TUFT1	54	-0.129861	0.175694	0.00208333	60.8972	-0.00555556	51.1208	0.0125	26.5653
TWSG1	553	0.0611111	0.439583	0.04375	0.0381944	0.0583333	0.349306	0.0631944	0.109028
TXK	911	-0.157639	0.167361	-0.0145833	1.72153	-0.0166667	2.18472	-0.0180556	3.46736
TXNDC11	178	0.0375	0.380556	0.2	24.8785	0.0125	3.04306	0.0201389	0.908333
TXNRD3	37	-0.278472	0	-0.0895833	1.86319	-0.19375	2e-05	-1.9	1.85
TYMP	678	0.0840278	0.398611	0.0118056	0.327083	0.00902778	45.6437	0.0118056	39.0771
U62317.4	16	0.129167	0.336111	0.00486111	45.1354	0.0111111	21.8903	0.0305556	0.670139
UAP1L1	265	-0.0847222	0.0673611	-0.0701389	1.02569	-0.127083	0	-0.0944444	0.00763889
UBE2J1	2022	0.0395833	0.11875	0.3	7.22361	0.0222222	5.52639	0.0236111	3.16806
UBE2Q2P2	71	-0.197222	0	-0.00347222	60.209	0.00486111	57.1417	0.00833333	42.9889
UBN2	1336	-0.06875	0	-0.1	48.4562	-0.0131944	26.1486	0.00277778	62.3229
UBTF	501	-0.0430556	0.111806	-0.5	6.05833	-0.0465278	1.64861	-0.04375	1.96875
ULK3	2455	0.0361111	0.135417	0.00833333	40.1542	0.0284722	0.668056	0.00763889	42.209
URB1	992	-0.0770833	0	-0.04375	1.71944	-0.0513889	0.0604167	-0.0583333	0.120139
USB1	489	1.3	0	0.00555556	56.516	0.00208333	65.5882	-0.00208333	64.7243
USP38	3141	0.0333333	0.177778	0.0145833	16.9069	0.0194444	6.15	0.0243056	1.34861
USP43	51	-0.144444	0.0229167	-0.00138889	61.8576	-0.00555556	39.8896	0.00347222	55.2597
USP44	65	-0.372917	0	-0.0222222	0.198611	-4	0.154167	-0.0111111	10.0854
USP53	989	-0.140972	0	-0.0777778	0.0118056	-0.0958333	0	-0.0743056	0.00902778
UXS1	504	-0.075	0	-0.0465278	0.0173611	-0.0520833	5e-05	-0.0548611	1e-05
VAV3	3294	0.05625	0.348611	0.0444444	1.22431	0.7	0.626389	0.0368056	2.73472
VCAM1	376	4.5	0	0.00416667	45.8451	0.00486111	49.6278	-0.00277778	59.9972
VEGFB	221	-0.0611111	0.688889	-0.0263889	13.2215	-0.0173611	2.97014	-0.0256944	14.5465
VIPR1	173	-0.2625	0	-0.245139	1e-05	-0.175	0.0340278	-0.176389	0.0715278
VIPR2	44	-0.186806	0.329167	-0.00416667	45.5757	-0.0118056	1.09167	0	67.7271
VLDLR	51	-0.202778	0.0159722	-0.1625	0.11875	-0.184028	0.0222222	-0.114583	0.0861111
VMP1	6841	0.0868056	0	0.0388889	9.50208	0.0576389	0.274306	0.0298611	1.34444
VOPP1	3777	0.0465278	0.025	0.0319444	0.776389	0.0236111	5.28333	0.4	1.70347
VPS26A	816	1.2	0.0201389	0.0576389	0.561806	0.0506944	1.51806	0.0645833	0.128472
VPS51	4755	-0.0319444	0.679167	-0.0236111	3.11667	-0.0194444	7.58542	-0.0354167	0.0465278
VPS9D1-AS1	26	-0.15625	0.390278	-0.2	2.37917	-0.0222222	1.25833	-0.1375	0.0583333
VRK1	1348	0.0465278	0.467361	0.0104167	40.8917	0.00555556	57.2535	0.00763889	47.6035
VRK2	781	0.0472222	0	0.0388889	0.0777778	0.0479167	3e-05	0.0430556	0.00902778
WASF3	21	-0.349306	0.186111	-0.00486111	21.4799	-0.00625	26.7701	-0.00138889	66.0187
WDFY2	932	-0.0548611	0.466667	-0.01875	26.116	-0.5	11.4486	-0.0409722	7.50972
WDR12	324	-0.0423611	0.617361	-0.3	22.7944	-0.0604167	1.05417	-0.0520833	1.85208
WDR17	16	-0.261111	0.1	-0.00902778	2.57083	-0.0104167	3.74861	-0.00347222	45.5549
WDR19	374	-0.0944444	2e-05	-0.0180556	26.116	-0.2	36.4597	-0.0159722	33.5396
WDR3	779	-0.0423611	0.0194444	-0.00833333	39.7049	-0.0222222	0.35625	-0.0222222	3.24097
WDR4	197	-0.0638889	0.311111	-0.0381944	4.55	-0.0319444	7.78056	-0.0548611	0.438194
WDR6	2581	-0.0493056	0	-0.0479167	0.0008	-0.9	0	-0.0645833	0
WDR76	518	0.7	0.259028	0.0333333	2.29444	0.0368056	1.13403	0.0263889	0.59375
WDR82	7326	-0.025	0.0305556	-0.00555556	41.9569	-0.00277778	57.5757	-0.00138889	6.31111
WDR86	105	-0.186806	0.0388889	-0.00486111	28.5049	-0.00208333	57.2979	-0.00416667	45.0868
WDR86-AS1	146	-0.2	1e-05	-0.00486111	40.0299	0	68.9271	0.00625	45.5431
WEE1	788	0.0777778	0	0.0673611	1e-05	0.0722222	0	0.0965278	0
WHAMMP2	638	-0.111806	0.634028	-0.00902778	30.5292	-0.00347222	5.81319	-0.00208333	61.6257
WHAMMP3	554	-0.135417	2e-05	-0.00763889	39.2111	0.00486111	56.5715	0.0104167	34.2701
WIPI1	289	0.0597222	0.0361111	0.0604167	0.828472	0.0444444	3.96944	0.0527778	1.45694
WNK3	8	-0.00347222	1e-05	0	53.3438	0	67.4556	0.000694444	NA
WNT11	32	-0.236806	0.115278	-0.0125	0.0923611	-0.247917	0.0298611	-0.0166667	4.00903
WWC2	271	-0.18125	3e-05	0.00625	41.7903	0.0201389	14.7368	0.2	19.7604
XKRX	23	-0.301389	3e-05	-0.0111111	2.43889	-0.229861	0.0916667	-0.01875	0.0659722
YIF1A	340	0.0430556	0.605556	0.0145833	27.8979	0.00763889	48.8222	0.00625	50.5354
YIPF1	361	0.0541667	0.0118056	0.0166667	20.3535	0.0319444	1.44861	0.01875	15.034
YPEL2	1572	-0.0881944	0	-1	0.0923611	-1.3	0.0930556	-0.0527778	2.925
YPEL4	83	-0.115278	0.31875	-0.00833333	32.8833	-0.101389	1.30764	-0.01875	16.5674
Z82206.1	121	-0.0784722	4e-05	-0.0465278	3.46319	-0.0527778	1.67222	-0.0541667	0.0368056
Z94721.2	112	-0.0534722	0.634028	-0.0423611	0.107639	-0.0611111	0.154167	-0.0402778	7.20486
Z98749.1	16	0.141667	0.644444	0.00416667	45.6507	0.0104167	1.93125	0.00625	36.1965
Z99127.4	251	0.0784722	0.351389	0.0479167	7.42292	0.0375	10.7667	0.0319444	14.4146
ZBP1	1842	0.0576389	0.125694	0.0451389	0.7	0.0576389	0.0680556	0.05	0.188889
ZBTB16	423	-0.216667	7e-05	-0.15	0.195139	-0.124306	0.113194	-0.145139	0.105556
ZBTB18	1014	-0.184722	0	-0.0590278	0	-0.0472222	0	-0.0368056	1.69583
ZBTB38	6971	0.0513889	0.0009	0.0638889	0.301389	0.0534722	1.08125	0.0541667	0.775694
ZBTB46	496	0.307639	4e-05	0	67.7472	-0.00138889	61.8354	-0.000694444	64.7889
ZBTB47	74	-0.129861	0.623611	0.00486111	34.2535	0	68.516	0.1	38.716
ZC3H12B	33	-0.140278	0.590972	-0.000694444	60.9757	-0.00277778	50.4312	0.00138889	61.7021
ZC4H2	90	-0.1625	8e-05	0.00347222	57.3854	0.00347222	58.4819	0.0166667	16.791
ZCCHC14	567	-0.150694	0	-0.0458333	0.446528	-0.0375	8.90208	-0.0291667	1.45
ZDBF2	529	-0.172222	2e-05	-0.00833333	3.19722	-0.0104167	33.6694	-0.1	43.175
ZDHHC11B	84	-0.276389	0	-0.01875	3.92708	-0.2	13.0792	-0.00347222	55.9743
ZDHHC24	1113	0.0548611	0.4875	0.0215278	18.6333	0.0166667	29.0528	0.0125	37.334
ZEB2	16554	0.06875	0	1.2	1e-05	0.0493056	4e-05	0.0666667	0.0159722
ZEB2-AS1	190	2.5	0.01875	0.0423611	5.59931	0.0520833	7.19861	0.0270833	13.2889
ZFAND2A	1471	0.0583333	0.528472	0.0354167	1.06806	0.0125	40.2576	0.00763889	50.2229
ZFHX4	14	-0.00208333	0.177778	0.000694444	18.9076	0.00138889	1.30486	0.000694444	15.9076
ZFP28	43	-0.185417	0.479861	-0.00763889	12.6556	-0.00972222	5.70764	-0.0125	4.51319
ZFP3	195	-0.0840278	0.0909722	0.00416667	58.9056	0.0215278	23.4674	0.025	16.4542
ZFP69	210	0.0611111	0.490972	0.0180556	24.6938	0.0430556	2.68958	0.0409722	2.86528
ZFYVE9	173	-0.220139	0	-0.00833333	37.5333	-0.0104167	37.2715	-0.00277778	61.9674
ZIK1	93	-0.231944	0	-0.0180556	1.61736	-0.2	4e-05	-0.1375	0.411806
ZMYM3	617	-0.0534722	0.380556	-0.0409722	0.153472	-0.0451389	0.739583	-0.0458333	0.477083
ZNF10	250	-0.0895833	0	-0.00277778	64.2597	-0.0361111	4.06458	-0.01875	20.0861
ZNF132	52	-0.171528	0.0256944	-0.00416667	4.72153	-0.000694444	67.4215	-0.00416667	54.9625
ZNF134	644	-0.0930556	0.231944	-0.00486111	49.2042	-0.1	46.9194	-0.00277778	59.5875
ZNF143	831	0.0506944	0.545833	0	6.88681	0.00277778	64.4646	0.00625	54.1715
ZNF175	125	-0.110417	0.279167	0.00625	48.5535	0.00972222	42.6472	0.0111111	3.76111
ZNF229	20	-9.6	0.0263889	-0.1	0.455556	-0.00555556	1.44097	-0.00555556	0.959722
ZNF234	163	-2.3	0.275	-0.00833333	23.666	-0.01875	0.636806	-0.0180556	18.3132
ZNF256	140	-0.225	0	-0.0125	17.3257	-0.0125	23.3014	-0.00625	45.9771
ZNF285	25	-8.7	0.0229167	-0.00347222	16.1583	-0.00486111	9.65417	-0.00555556	9.03333
ZNF30	93	-1.9	0.594444	-0.00416667	0.53125	-0.00416667	58.9882	0.00347222	59.3271
ZNF300	58	-4.9	0.0840278	-0.00347222	32.3042	-0.00138889	55.9542	-0.00208333	4.62569
ZNF354C	362	-0.0930556	0.255556	-0.00833333	38.325	-0.00902778	39.9674	0.000694444	67.8563
ZNF358	83	-0.136806	0.380556	0.1	3.59792	0.00763889	42.6479	0.0131944	18.8229
ZNF395	1744	-0.0840278	0.0388889	-0.00416667	59.9424	0.00486111	60.5812	0.00555556	57.4542
ZNF418	33	-0.18125	0.4125	-0.1	14.4354	-0.00833333	1.25833	-0.00833333	22.2049
ZNF439	109	-4.5	0	-0.132639	0.0631944	-0.132639	0.0652778	-0.108333	0.0631944
ZNF44	729	-0.114583	0.0708333	0.000694444	66.4431	0.00763889	4.59097	0.00763889	41.8222
ZNF440	202	-0.159028	0.00972222	0.00138889	65.6035	0.00208333	6.40347	0.000694444	66.2097
ZNF467	57	-0.120139	0.0645833	0.0118056	3.15347	0.0131944	30.8528	0.0159722	21.8743
ZNF470	55	-0.145139	0.64375	-0.00486111	21.1417	-0.00833333	10.2965	-0.00625	28.1764
ZNF496	718	-0.0520833	0.00902778	-0.0895833	0	-0.0958333	0	-0.0909722	0
ZNF497	40	-0.0854167	0.1125	-0.09375	0.254167	-0.0493056	2.68542	-0.0444444	2.96181
ZNF503	20	-0.190972	0.00416667	-0.1	13.4618	-0.00902778	19.8535	-0.00138889	62.3451
ZNF516	419	-0.257639	0	-0.0166667	2.70903	-0.134028	0.41875	-0.0166667	6.87847
ZNF518B	1319	-0.127083	0	-0.0597222	0.700694	-0.0638889	0.0395833	-0.0381944	8.45417
ZNF530	191	-0.0791667	6e-05	-0.0125	38.5979	-0.00208333	65.4486	0.000694444	68.2049
ZNF542P	88	-0.186806	0.435417	-0.00347222	33.6278	-0.00486111	37.2625	-0.00138889	60.3861
ZNF549	301	-0.163194	1e-05	-0.00555556	49.0361	-0.0111111	33.0889	0.00347222	62.0535
ZNF551	474	-0.0944444	0	-0.04375	0.270139	-1.2	0.05625	-0.9	0.698611
ZNF563	42	-0.135417	0.199306	-0.0111111	9.35208	-0.0145833	12.7188	-0.3	3.84444
ZNF572	21	-7.4	0	-0.136806	0.08125	-0.1625	0.0215278	-1.1	4.50764
ZNF595	175	-0.14375	0.0361111	-0.00555556	46.1437	-0.00138889	0.664583	-0.000694444	67.8271
ZNF610	16	-0.227083	0.156944	-0.00347222	42.7458	-0.00486111	34.9715	-0.00208333	57.2931
ZNF618	149	-4.3	0	0.00277778	60.4681	-0.00416667	54.7236	0.0333333	10.2757
ZNF662	39	-7.6	0.279861	-0.00763889	1.69375	-0.00972222	0.345833	-0.0111111	0.195139
ZNF69	35	-0.245833	9e-05	-0.00347222	49.3576	-0.00208333	59.6917	-0.00486111	47.0958
ZNF702P	54	-0.154861	0.518056	0.00277778	49.8701	0.00138889	63.2021	0.00833333	2.08958
ZNF772	61	-0.140972	0.322222	-0.00486111	44.9049	-0.00347222	55.2597	-0.00277778	57.7306
ZNF780B	707	-0.9	0.111806	-0.0111111	41.8792	-0.00208333	65.0403	-0.0131944	34.7236
ZNF786	258	-0.0826389	0.0993056	-0.04375	1.53542	-1	1.82014	-0.0451389	1.32222
ZNF815P	257	-0.0868056	0.0284722	-0.0583333	3.28611	-1	0.130556	-0.0506944	3.48889
ZNF821	324	0.0805556	0	0.0444444	1.44931	0.0576389	0.171528	0.9	0.0375
ZNF84	764	-0.05625	0.677778	-0.0173611	26.2507	-0.0180556	2.73056	-0.00972222	45.3563
ZNF844	135	-5.5	0	-0.0173611	0.934028	-3.2	0.110417	-0.0145833	8.02917
ZNF846	188	-0.0652778	0.5375	-0.0479167	0.0729167	-1	0.1375	-0.0638889	0.273611
ZNF862	959	-0.0569444	0.0576389	-0.2	31.7243	-0.3	16.2451	-0.1	50.0576
ZNF879	129	-0.136806	9e-05	0.00902778	39.5479	0.0118056	38.1236	0.2	29.6819
ZNF880	218	-0.113889	0.570833	-0.00208333	5.93472	-0.000694444	6.82083	0.00625	44.166
ZNF890P	30	-0.133333	0.35	-0.134722	0.310417	-0.01875	3.1625	-0.0173611	7.31111
ZNF891	545	-1.3	0.178472	-0.00625	52.9056	-0.0229167	21.7063	-0.00972222	45.3563
ZNRF2P2	7	-0.372222	0.418056	0.000694444	61.4021	0	65.7931	0.00486111	NA
ZSCAN18	319	-0.272222	1e-05	-0.0111111	0.181944	-0.170139	0.1375	-0.11875	1.20903
ZSCAN25	154	-0.0451389	0.530556	-0.04375	0.33125	-0.0527778	0.04375	-0.0472222	0.100694
ZSWIM8	2946	0.0340278	0.133333	0.0125	23.7417	0.0131944	21.6417	0.00763889	39.534
ZYG11B	1401	-0.08125	0.0333333	-0.0118056	38.0965	-0.00763889	51.759	-0.00277778	63.7514
AAAS	570	-0.0152778	0.202778	-0.0319444	0.250694	-0.0159722	0.152083	-0.0256944	1.23889
ABCC1	1752	0.0194444	29.5924	-0.0430556	0.0201389	-0.0680556	0	-0.05625	0.184028
AC004223.3	9	0.00763889	8.22153	-0.00138889	0.411111	-0.00208333	16.9174	-0.000694444	NA
AC006064.5	9469	0.0534722	2.57847	0.08125	0.43125	0.08125	0.386806	2	0.0166667
AC007342.4	24	-0.0125	3.59583	-0.247917	0.595833	-0.310417	0.0868056	-0.0131944	0.306944
AC008764.1	39	-0.0166667	6.43333	-0.1	0.161111	-0.00763889	0.160417	-0.00555556	10.1854
AC012085.1	75	0.0319444	21.9049	0.0791667	0.0520833	0.0673611	4.32917	0.0291667	13.516
AC024075.1	22	0.000694444	40.5181	0.000694444	0.167361	0	1	0.000694444	0.0895833
AC025253.2	4	-0.00138889	2.85694	-0.000694444	0.184028	-0.000694444	2.60903	-0.000694444	NA
AC025884.1	35	-0.00902778	9.60625	-0.00555556	0.579167	-0.00138889	49.8319	-0.00625	3.00764
AC055839.2	327	-0.0215278	25.334	-0.0590278	0.165278	-0.04375	1.57361	-0.0548611	0.254861
AC074050.3	19	-0.000694444	1	0.000694444	0.489583	0.000694444	0.796528	0	34.1271
AC080038.1	54	-0.0118056	13.1514	-0.310417	0.00902778	-0.0104167	0.300694	-0.213889	0.0430556
AC103858.3	37	-0.0652778	1.32292	-0.0854167	0.223611	-0.109722	0.0145833	-0.0868056	0.110417
AC106886.2	5	0.00138889	6.21944	-0.00208333	0	-0.000694444	52.1125	0	NA
AC117378.1	10	0.000694444	16.4215	0	0.399306	0	1	0.000694444	NA
AC119396.1	1273	-0.0451389	1.10069	-0.0451389	0.615972	-0.0381944	1.80417	-0.0465278	0.300694
AC138696.1	29	0.000694444	19.9535	0.000694444	0.484028	0.000694444	5.11319	0	1
ADGRG5	1553	0.06875	0.89375	0.0583333	0.0645833	0.0756944	6e-05	0.0680556	0.0001
AGPAT4	1834	-0.0159722	0.415972	0.0708333	7e-05	0.0645833	0.0145833	0.0597222	0.0145833
AHNAK	107633	0.0472222	1.40069	0.0520833	0.351389	0.0430556	0.0001	0.0604167	0
AKR1C1	28	-0.184028	0.765972	-0.200694	0.419444	-0.0104167	5.31528	-0.0131944	1.90903
AL138778.1	26	-0.0951389	3.2375	-0.1375	0.675	-3.6	0.0243056	-0.225694	4e-05
AL158066.1	4	-0.000694444	26.7118	-0.000694444	0.0173611	0	32.7347	0	NA
AL591848.4	11	-0.0576389	9.37639	-0.111806	0.301389	-0.164583	3e-05	-0.1375	7e-05
ALKBH8	497	-0.0118056	36.2174	-0.6	0.0791667	-0.0236111	6.28056	-0.0229167	5.92986
ANKDD1A	137	0.0527778	8.69583	0.104861	0.317361	0.0583333	3.71111	0.0159722	19.9736
ANXA1	12514	0.00486111	62.3667	0.0541667	0.282639	0.0520833	0.394444	1.1	0.0333333
AP000904.1	40	0.0479167	5.27431	0.113194	0.0375	0.0986111	0.0958333	0.107639	0.21875
AP001453.5	184	0.0340278	12.0333	0.0513889	0.0005	0.0576389	0.00972222	0.0513889	1.22431
APMAP	4152	0.0451389	2.70556	1	0.0263889	0.04375	2.00556	0.0430556	1.63958
APOBEC3H	241	0.0236111	29.3229	0.0951389	0.0513889	0.100694	0.0715278	2.4	0.0159722
ARHGAP12	237	0.0361111	6.51319	0.05	0.633333	0.0368056	4.09375	0.0576389	0.109028
ARHGAP20	32	0.0173611	30.7312	0.218056	0.0131944	0.193056	0.168056	0.265278	1e-05
ARHGEF12	4309	0.05	0.744444	0.075	0.254167	0.0756944	0.234028	2.3	0
ARHGEF18	3544	-0.0354167	3.53958	-0.0493056	0.172222	-0.5	2.47986	-0.0513889	0.0659722
ARL5A	3369	0.0243056	9.74444	0.0388889	0.3	0.0666667	0	0.0402778	0.115278
ATP6V1F	579	0.3	20.0368	0.0430556	0.198611	0.0472222	0.0009	0.0506944	0.0002
B2M	214783	0.0395833	3.34097	1	6e-05	0.0541667	0.159028	0.0638889	0.00902778
BACE2	29	-0.0229167	3.91111	-0.1	0.554167	-0.00555556	10.3833	-0.00486111	8.60625
BCAP31	2464	0.0263889	21.0722	0.0576389	0.602778	0.0472222	2.27917	0.0618056	0.213889
BEX3	50	-0.14375	0.134028	-0.172222	0.279861	-0.192361	0.0916667	-0.193056	0.0930556
C1orf21	35	0.0465278	1.66181	0.0590278	0.00972222	0.0402778	2.23472	0.0513889	0.254861
C1QTNF3	89	-0.0506944	0.914583	-0.05	0.684722	-0.0465278	0.619444	-0.0673611	1.25139
C20orf204	161	-0.0479167	5.07153	-0.104861	0.0520833	-0.0569444	3.01944	-0.0805556	1.28333
CACNA2D2	1326	-0.0201389	34.5451	0.0743056	5e-05	0.0604167	0.0395833	0.0819444	1e-05
CALD1	15	-0.00833333	8.22569	-0.00625	0.254861	-0.00416667	13.6882	-0.00347222	18.3653
CARHSP1	666	-0.0298611	13.309	-0.0493056	0.6625	-0.0284722	10.8597	-0.0465278	0.745139
CBX2	22	-0.0590278	11.0361	-0.168056	3e-05	-0.0159722	22.5243	-0.0305556	9.99028
CCDC126	374	0.0583333	1.59514	0.0652778	0.484722	0.04375	0.00208333	0.0645833	7e-05
CCDC141	534	-0.00763889	53.0861	-0.179861	0.03125	-0.195833	5e-05	-5.6	0
CD226	9027	0.0381944	7.40556	0.0465278	0.025	0.08125	0	0.0715278	0
CD52	9197	0.00555556	60.8292	1.1	0.468056	0.0604167	0.125694	1.5	0.0001
CD99L2	629	-0.00902778	5.27917	0.0597222	0.436111	0.0263889	16.1396	0.0256944	1.51736
CDC42BPB	63	-0.130556	0.784028	-0.144444	0.377778	-0.0875	3.30417	-0.0131944	1.2875
CERS6	437	-0.0534722	8.90417	-0.136806	0.05	-0.122917	0.0118056	-0.128472	0.0001
CHIC2	1167	0.0236111	1.89028	0.03125	0.0430556	0.0319444	0.0340278	0.0423611	0
CHP1	1587	0.0319444	4.33542	0.0395833	0.536806	0.0472222	0.0951389	0.0479167	0.0465278
CHSY3	33	-0.0215278	10.9278	-0.0104167	0.553472	-0.249306	0.0520833	-0.267361	0.0194444
CIAPIN1	644	-0.0263889	7.00139	-0.0458333	0.0458333	-0.0472222	0.0222222	-0.0402778	0.147917
CLCN3P1	16	-0.0291667	3.83542	-0.0118056	0.663889	-0.00833333	12.9014	-0.00625	18.2771
CLIC1	4093	0.0479167	1.65833	0.0631944	0.0652778	1.1	6e-05	0.0430556	0.00763889
COL11A2	69	-0.0458333	1.2125	-0.0527778	0.407639	-0.0826389	0.00833333	-0.105556	0
COL24A1	13	-0.0256944	3.51042	-0.35	0.411111	-0.00625	2.97014	-0.1	21.7458
COL27A1	23	-0.0284722	2.52847	-0.00902778	0.566667	-0.0104167	2.65347	-0.0166667	2.73472
COL5A3	407	-0.0125	6.12986	-0.1	0.0104167	-0.00763889	0.0388889	-0.00763889	1.675
COL6A3	75	-0.0166667	38.1861	-0.117361	0.136111	-0.128472	0.00763889	-4	0
COL6A4P1	13	-0.025	20.3438	-0.188889	0.167361	-0.0847222	3.36597	-0.0125	15.6729
COMMD4	560	0.0263889	18.4118	0.0576389	0.311111	0.8	0.386806	0.0569444	0.198611
CORO1C	367	0.0520833	3.18889	0.0430556	0.238194	0.0243056	19.5076	0.0576389	0.0819444
CPD	5145	0.1	47.7785	0.0333333	0.193056	0.0444444	4e-05	0.0534722	0
CPNE2	72	-0.0930556	3.42222	-0.143056	0.184722	-0.1375	0.0548611	-3.2	0.01875
CRLF3	2875	-0.0326389	0.695139	-0.03125	0.484028	-0.0291667	0.942361	-0.0291667	0.657639
CRTC3	1548	-0.0125	34.2486	-0.0638889	0	-0.0590278	0	-0.0583333	0
CTCF	1966	-0.00625	4.42431	-0.0243056	0.255556	-0.0125	1.57153	-0.00625	44.7486
CTSS	5318	0.03125	4.78889	0.0409722	0.484028	0.0423611	0.352778	0.0333333	1.62431
CUEDC1	42	0.0194444	24.6271	0.175	0.0645833	0.195833	0.0131944	0.240972	0
DAB2IP	44	-0.0430556	7.09583	-0.138194	0.484722	-0.0909722	1.92639	-0.225	1e-05
DACT2	8	-0.00138889	24.9875	-0.00138889	0	-0.000694444	25.1125	-0.00138889	NA
DDX39A	4766	-0.0180556	21.9868	-0.0458333	0.0008	-0.0375	0.525	-0.7	0.0152778
DDX39B	8422	-0.00902778	36.2174	-0.0284722	0.159028	-0.0333333	0.0002	-0.0409722	0
DENND6B	93	-0.04375	3.54375	-2.1	0.0173611	-0.132639	0	-0.120833	0
DESI2	1419	0.0215278	6.56042	0.0298611	0.0451389	0.03125	0.316667	0.03125	0.205556
DMTN	184	0.00208333	66.3757	0.113194	0.0729167	0.102778	0.129167	0.116667	0.0298611
DPH1	1153	-0.0375	0.754861	-0.0402778	0.124306	-0.03125	1.57083	-0.0423611	0.0005
DUSP16	943	-0.0659722	4.62083	-0.0951389	0.455556	-0.0770833	0.831944	-0.0895833	0.434722
EIF2D	881	-0.4	3.00625	-0.0375	0.119444	-0.0375	0.0118056	-0.0354167	0.140972
ELF4	1681	0.0423611	4.20764	0.0618056	0.0180556	0.0354167	5.90069	0.0583333	0.2125
EMB	18102	0.0354167	0.228472	0.0444444	0.165278	0.0618056	2e-05	0.0423611	0.204861
ENOSF1	768	-0.0409722	8.31667	-0.0666667	0.502083	-0.06875	8e-05	-0.0548611	1.39236
FAAH2	31	-0.2	19.2674	-0.00972222	0.0701389	-0.0104167	0.425	-0.0152778	0.0002
FAM129A	675	0.0131944	44.8917	0.0618056	0.426389	0.0534722	1.20069	0.0611111	0.323611
FBLN7	10	-0.03125	1.90486	-0.0131944	0.0590278	-0.0180556	0.113889	-0.01875	NA
FGFBP2	941	0.7	0.849306	0.0645833	0.0152778	0.0520833	0	0.0604167	0.0003
FOXRED1	275	-0.0215278	27.2111	-0.0548611	0.639583	-0.0458333	0.188889	-0.0590278	0.232639
FRMPD3	419	0.0680556	3.21111	0.0951389	1e-05	0.0840278	0.0701389	0.110417	2e-05
FTH1P22	305	0.0583333	8.23264	0.134722	0.10625	0.145139	0.0756944	0.158333	4e-05
GAB3	3706	0.0618056	2.68542	0.0791667	0.0002	0.0513889	4.10278	0.0583333	0.0111111
GALNT10	4631	0.0298611	4.36736	0.0493056	0	0.0569444	0	0.0645833	0
GBP6	18	0.0527778	7.91875	0.116667	0.445833	0.025	6.29514	0.0777778	2.96806
GCLM	756	0.2	37.0785	0.0548611	0.0451389	0.0611111	0.00763889	0.0631944	4e-05
GLUL	503	0.0493056	2.35903	0.0770833	0.234722	0.108333	0.00972222	0.0958333	0.0194444
GNAI3	5065	0.0229167	4.10347	0.0319444	0.103472	0.0270833	0.688889	0.0340278	0.0319444
GNLY	32625	-0.00416667	61.7208	0.126389	0.145139	0.142361	0.0638889	0.159028	0.0111111
GNS	2561	-0.0159722	13.4326	0.0263889	0.553472	0.5	0.0173611	0.0229167	1.18681
GOLPH3	3184	0.0159722	25.7028	0.0354167	0.568056	0.0319444	1.48819	0.5	0.0493056
GPR161	24	-0.00486111	42.8132	0.00416667	0.184028	0.00625	0.06875	0.1	0.219444
HAGHL	424	-0.0430556	8.76042	-0.0458333	0.536111	-0.9	0.133333	-0.0520833	2.92778
HAVCR1	22	-0.0361111	2.22569	-0.0166667	0.0645833	-0.251389	3e-05	-0.182639	0.0409722
HDAC11	334	0.00763889	55.2528	0.109722	0.484722	0.11875	0.06875	3	5e-05
HDLBP	332	-0.0229167	22.1903	-0.7	0.663889	-0.0444444	1.35486	-0.0645833	0.0236111
HEATR5B	2928	0.0333333	1.50278	0.0340278	0.585417	0.0284722	2.43264	0.0263889	2.85903
HIPK2	2049	0.00833333	56.3854	-0.0756944	0.224306	-0.0618056	0.33125	-0.0451389	6.37153
HLA-A	56643	0.0534722	6.34931	0.0569444	0.693056	0.0465278	1.36944	0.8	3.68819
HLA-DPB1	3339	0.0659722	1.17083	0.0868056	0.198611	0.0715278	0.594444	1.1	1.72292
HLA-H	3367	0.0520833	3.47361	1.3	0.0152778	1.1	0.127083	0.7	2.2625
HOXC10	14	0.000694444	5.75556	0.000694444	0.617361	0.000694444	0.811111	0.00138889	0.0409722
HRNR	9	-0.000694444	47.8069	-0.00138889	5e-05	-0.000694444	41.1993	-0.000694444	NA
HYDIN	51	-0.0173611	1.47361	-5.7	0.120139	-0.00625	24.241	-0.185417	0.288889
ID3	52	-0.0527778	0.730556	-0.18125	0.0104167	-0.192361	2e-05	-0.134028	0.188889
IFNG-AS1	26	-0.0263889	2.90486	-0.221528	0.0006	-0.202083	0.0756944	-0.234028	7e-05
IL10RA	16384	0.0194444	29.7792	0.0590278	0.165278	0.06875	0.0256944	0.0527778	1e-05
IL11RA	904	-0.0451389	2.69236	-0.0541667	0.436111	-0.0513889	4e-05	-0.0645833	0
IL5RA	423	-0.0201389	28.7035	0.23125	1e-05	0.227778	1e-05	0.235417	1e-05
IPO9-AS1	10	0.7	8.63542	0.1625	0.0819444	0.0159722	11.9451	0.0263889	NA
ITGAM	10603	-0.0152778	45.35	1.4	0.266667	0.0916667	1e-05	0.102778	5e-05
ITGB2	24868	0.0368056	1.35	0.05625	3e-05	0.0472222	0	0.0618056	0
ITPKB	5889	-0.0534722	4.49444	-0.100694	1e-05	-0.101389	1e-05	-0.0986111	0
ITPKB-IT1	23	-0.0729167	1.30764	-0.0875	0.477778	-0.075	0.802083	-1	3.63681
JAK2	1376	0.0402778	1.82222	0.0444444	0.310417	0.0152778	29.4639	0.0541667	0.0002
JAKMIP1	1218	0.0583333	6.32708	0.0701389	0.626389	1.2	1.60486	0.0506944	1.82986
JAKMIP2	1029	1	0.864583	0.0576389	0.0729167	0.0805556	3e-05	0.0777778	2e-05
JDP2	51	0.0444444	6.30694	0.136806	0.649306	0.150694	0.276389	2.6	0.500694
KCNAB2	84	0.0319444	8.12292	0.0513889	0.266667	0.4	9.28333	0.5	3.06806
KCNIP4	7	-0.000694444	1.70417	0	0.238889	0.000694444	0.0958333	0	NA
KLHL3	289	-0.0618056	2.31806	-0.0854167	0.633333	-0.1375	1e-05	-0.0965278	0.0125
KLHL36	2368	-0.0291667	0.367361	-0.04375	0.0569444	-0.0263889	4.27708	-0.0375	0.222917
KRT18	17	-0.0236111	3.01181	-0.279167	4e-05	-0.266667	3e-05	-0.263194	1e-05
KRT73-AS1	30	-0.0152778	1.52014	-0.00902778	0.0229167	-0.00902778	0.151389	-0.299306	0.00902778
KSR2	18	-0.0194444	2.85139	-0.209722	0.290278	-0.00763889	3.18611	-0.202083	0.445833
L1TD1	8	-0.00208333	6.30347	-0.00138889	0	-0.00138889	2.59375	-0.00208333	NA
LCN10	12	-0.0166667	2.54444	-0.313194	0.0479167	-0.00833333	0.134722	-0.2	1.94792
LGMN	32	-0.0243056	16.6674	-0.0145833	0.43125	-0.189583	0.0009	-0.16875	0.0888889
LIMD2	8799	-0.0451389	1.24514	-0.0527778	0.155556	-0.0527778	0.142361	-0.0638889	0.0001
LIMS2	16	-0.3	2.04444	-0.00972222	0.465972	-0.00486111	10.2528	-0.00486111	0.625694
LINC00892	177	-0.00208333	65.1035	0.00833333	0.295833	0.297222	0.0180556	0.300694	4e-05
LINC01128	573	-0.0173611	34.534	-0.0451389	0.01875	-0.0583333	1e-05	-0.0680556	0.0291667
LINC01624	15	-0.0243056	1.66944	-0.344444	2e-05	-0.294444	8e-05	-0.315972	2e-05
LY6E	1982	0.00486111	60.7528	0.0520833	7e-05	0.8	0.468056	0.05	5e-05
MAGI2-AS3	25	-0.0125	2.07917	-0.1	0.351389	-0.1	1.69514	-0.0111111	0.154861
MAML2	1135	-0.0381944	14.2701	-0.0715278	0.000694444	-0.08125	0.0215278	-0.0777778	0.0173611
MEX3B	131	-0.106944	0.996528	-0.127778	0.0875	-0.0965278	0.425	-0.0201389	10.9111
MIB2	960	-0.0375	2.24722	-0.0590278	0.00902778	-0.0465278	0.190972	-0.0534722	0.0003
MIR17HG	487	-0.0618056	1.16111	-0.0458333	0.160417	-0.0527778	0.0520833	-0.0618056	0.0001
MIR4435-2HG	850	0.0541667	1.90139	0.0527778	0.0256944	0.05625	0.01875	0.0520833	0.0131944
MKRN3	125	-0.0118056	5.35833	-0.00486111	0.415278	-0.00625	0.0861111	-0.00555556	0.140278
MMP28	40	-0.177778	0.0993056	-0.314583	0.0263889	-0.327778	4e-05	-0.345833	0
MRRF	489	-0.0395833	2.28958	-0.7	0.347917	-0.0451389	0.557639	-0.0423611	0.783333
MT-ND1	1113	-0.05625	1.37639	-0.0666667	0.484722	-0.04375	7.35764	-1.7	0.0340278
MT-TD	34	-0.6	4.03681	-0.130556	0.455556	-0.0104167	11.9993	-0.154167	0.00902778
MT-TM	42	-0.0513889	6.06319	-0.135417	0.407639	-0.0104167	2.44722	-0.135417	0.0152778
MT-TP	103	-0.0520833	3.70486	-0.13125	0.10625	-0.0125	19.109	-3.1	9e-05
MT-TT	86	-0.0444444	4.23819	-0.123611	0.109028	-0.0159722	14.1438	-0.133333	4e-05
MVB12B	1833	0.0534722	3.35556	0.0465278	0.304167	0.0493056	3.19722	0.0423611	5.0125
MYC	520	-0.0895833	0.985417	-0.121528	0.05625	-0.0159722	14.8535	-0.105556	0.573611
NAA50	6445	0.0229167	9.99028	0.0506944	3e-05	0.0444444	0.0215278	0.0451389	0.00972222
NAP1L2	421	0.00486111	58.8417	0.170833	0.124306	0.198611	0.00833333	0.172222	0.0604167
NAT9	442	-0.04375	1.35903	-0.7	0.3875	-0.0576389	0.0520833	-0.0638889	9e-05
NLRP1	7838	-0.0243056	11.1562	-0.0409722	0.375694	-0.0409722	0.327083	-0.0472222	0.0006
NME4	209	0.00208333	66.3785	0.109028	0.0319444	0.120833	0.239583	0.0479167	5.6125
NOL9	1354	-0.0451389	1.21806	-0.0465278	0.490972	-0.0402778	1.50278	-0.0388889	1.47014
NPAS2	29	-0.0118056	15.6368	-0.383333	3e-05	-0.279167	0.0007	-0.428472	0
NUAK2	546	0.0444444	14.2049	-0.0840278	0.2625	-0.0791667	0.360417	-0.0666667	0.745833
OSGEPL1	232	-0.5	5.0375	-0.0493056	0.248611	-0.03125	0.441667	-0.0333333	3.20417
PABPC1	9164	-0.04375	2.84514	-0.0666667	0.0395833	-1.2	1e-05	-0.0590278	0
PABPC1L	230	-0.0388889	10.7076	-0.0708333	0.0145833	-0.05	0.181944	-1.3	0.0256944
PAICS	240	-0.05	6.74375	-0.0847222	0.00972222	-0.0881944	6e-05	-0.0548611	0.222917
PATL2	4468	0.0291667	21.8438	0.111806	0.0159722	0.105556	0.808333	0.109722	0.544444
PCSK5	319	-0.125694	0.723611	-0.190278	0.1125	-0.176389	0.0368056	-0.184028	0.01875
PDCD2L	98	-0.0666667	1.56528	-0.0513889	0.327083	-0.0666667	1.00972	-0.0527778	2.82708
PDE7B	14	0.00208333	57.9896	-5	0.0645833	-0.0979167	2.88403	-0.182639	0.11875
PDZD4	5658	-0.0666667	7.45	0.0895833	0.484028	0.147222	0.01875	0.146528	1e-05
PIK3CD	7705	-0.0284722	2.84167	-0.0395833	0.0569444	-0.0388889	0.000694444	-0.0506944	0
PITPNM2	339	-0.00833333	56.5701	-0.115972	6e-05	-0.102083	0.0145833	-0.102083	9e-05
PKD1L2	15	-0.00208333	10.6958	-0.00208333	0	-0.00138889	12.3229	-0.00208333	0.481944
PLD6	88	-0.0840278	1.32569	-0.0930556	0.172222	-0.0965278	0.168056	-0.1	0.516667
PNMA1	820	-0.0451389	0.392361	-0.0576389	0.557639	-0.0583333	0.54375	-0.0680556	0.00833333
PNPLA6	2304	0.0256944	3.10347	0.03125	0.3625	0.3	6.02014	0.3	4.76736
POMGNT1	927	0.0361111	1.06875	0.0354167	0.689583	0.4	3.52569	0.0291667	2.05208
PRIM1	233	-0.0361111	8.57847	-0.0576389	0.478472	-0.0340278	6.74097	-0.0402778	3.14028
PRKAR1B	156	-0.0604167	5.44583	-0.0986111	0.0375	-0.0861111	0.107639	-0.0888889	0.0618056
PRNP	3708	-0.0229167	12.6556	0.0569444	3e-05	0.0576389	3e-05	0.0666667	0
PRR5L	3774	0.0381944	9.79931	0.0506944	0.0569444	1.4	3e-05	0.0736111	1e-05
PSTPIP1	3032	0.0375	2.94931	0.0638889	8e-05	0.0611111	0.0125	0.0659722	2e-05
PTMS	200	0.075	0.0847222	0.0854167	0.0513889	0.6	7.03958	0.09375	0.0145833
PTPN13	45	-0.0145833	7.12222	-5.8	0.234722	-0.00902778	3.58611	-0.23125	0.075
RAB1B	2639	0.0444444	0.723611	0.05625	0.0180556	0.0645833	2e-05	0.0458333	0.15
RAB29	3419	0.0326389	1.36875	0.0368056	0.196528	0.0319444	0.108333	0.0229167	7.24792
RAI1	587	0.00763889	55.6562	-0.0493056	0.613889	-0.0305556	7.57083	-0.3	18.6229
RALA	250	-0.0493056	1.35556	-0.05625	0.234722	-0.0423611	2.09306	-0.0305556	7.19375
RBM11	30	-0.215972	2.25069	-0.281944	0.0166667	-0.300694	0.0722222	-0.0145833	0.345139
RECQL5	437	-0.0534722	1.00833	-0.0444444	0.0263889	-0.05625	0.366667	-0.0645833	0.0659722
RGS1	12519	-0.0125	49.7625	-0.0958333	0.120139	-0.0541667	0.619444	-0.0847222	0.00972222
RHOBTB2	295	-0.01875	2.95417	-0.0534722	0.366667	-0.0590278	0.107639	-0.0583333	0.09375
RHOU	322	-0.01875	34.7771	0.105556	0.0645833	0.136111	1e-05	0.145139	3e-05
RNF149	4073	0.00486111	57.4708	0.0409722	0.182639	0.0381944	0.420139	0.0395833	0.188889
RNF157	553	-0.0284722	23.6632	-0.101389	0	-0.0909722	1e-05	-0.161111	0
RNF157-AS1	17	-0.130556	0.80625	-0.150694	0.0819444	-0.106944	0.897222	-0.14375	0.161111
RPAP1	518	-0.0201389	2.14167	-0.0430556	0.461111	-0.0395833	0.759028	-0.0513889	0.03125
S100A10	103	0.0194444	35.7354	0.0493056	0.186806	0.0569444	0.0784722	0.0888889	0
S100A11	179	0.0305556	22.8875	0.0826389	0.171528	1.7	0.0909722	0.1	0.0194444
S100A4	7885	0.0548611	1.98958	0.075	1e-05	0.0819444	0	0.0895833	0
S100A6	507	0.0326389	3.64792	0.0513889	0.0263889	0.0611111	2e-05	0.0520833	0
SCARNA10	16281	0.0527778	2.73264	0.0840278	0.402083	0.0770833	0.558333	0.0861111	0.0152778
SCARNA5	3002	0.0652778	3.49375	0.0604167	0.539583	0.0541667	0.873611	0.0916667	0.0125
SCP2	2597	0.0527778	2.88403	0.0673611	0.391667	0.0430556	0.247222	0.0527778	0.0298611
SDK1	17	-0.26875	1.71389	-0.00833333	0.551389	-0.00833333	5.45417	-0.00972222	1.06875
SFMBT1	862	-0.0423611	2.87778	-0.0597222	0.134722	-0.0583333	0.159028	-0.03125	6.65208
SGTB	1506	-0.0527778	0.935417	-0.0569444	0.198611	-0.0423611	2.09653	-0.0430556	1.40486
SH3BGRL3	2857	0.0256944	18.2375	0.0583333	0.175694	0.0402778	2.72708	0.8	0.159028
SLC10A3	891	0.0194444	2.65139	0.0576389	0.0819444	0.0201389	20.7167	0.0444444	0.745833
SLC35F6	1	0.0354167	0.105556	0.5	0.65	0.0465278	0.0180556	0.0520833	2e-05
SLC38A5	454	0.0159722	26.6521	0.0409722	0.259722	0.0215278	1.18194	0.0173611	17.4472
SLC4A8	334	-0.00833333	57.0146	0.0597222	0.614583	0.0333333	13.6083	0.0527778	4.62847
SLC5A4-AS1	13	-0.00277778	20.1535	-0.00625	0.0402778	-0.00486111	0.122917	-0.1	9.55208
SLX1A-SULT1A3	943	-0.0479167	3.95764	-1.1	0.0659722	-0.05	0.0506944	-0.0541667	0.0895833
SNHG1	5892	-0.0409722	1.52153	-0.04375	0.484028	-0.0590278	0.0125	-0.0479167	0.122222
SNHG32	2348	-0.0451389	0.927778	-0.0451389	0.433333	-0.0611111	0.0118056	-0.6	0.688889
SNRK	12816	-0.0333333	2.34861	-0.0361111	0.647222	-0.5	0.100694	-0.025	0.505556
SNUPN	255	-0.0354167	7.16389	-0.0569444	0.261806	-0.0173611	27.6354	-0.0284722	9.27292
SNURF	119	-0.0756944	0.722917	-0.103472	0.0861111	-0.0680556	0.822917	-0.08125	0.29375
SOS2	2312	0.0340278	1.43889	0.0409722	0.09375	0.0375	0.267361	0.0375	0.191667
SOX13	914	0.3	34.6549	0.0784722	0.0354167	0.0854167	0.0145833	0.0840278	0
SPPL2B	1499	-0.0333333	4.09375	-0.6	0.540278	-0.0520833	0.04375	-0.0534722	0.0152778
SREBF1	1681	-0.00833333	51.6569	-0.05625	0.488889	-0.05625	5e-05	-0.0736111	0
SRSF6	6758	-0.0354167	1.25208	-0.6	0.114583	-0.0458333	0.0326389	-0.0493056	7e-05
SSBP4	3815	0.0354167	4.30972	0.0576389	0.0354167	0.0590278	0.025	0.0423611	1e-05
SSR4	2174	0.0256944	21.9076	0.0444444	0.0861111	0.0388889	5.45417	0.0638889	0.186806
STARD5	130	-0.0368056	16.1222	-0.0979167	0.04375	-0.110417	0.0131944	-0.0590278	0.829861
STYK1	131	0.075	2.05972	0.1	0.373611	0.00625	43.6382	0.00625	48.8667
SULT1C2	14	-0.000694444	67.484	-0.000694444	0.0291667	0	61.1403	-0.000694444	39.209
TAB2	2511	-0.0423611	0.355556	-0.0611111	0	-0.0631944	0.0756944	-0.0604167	0
TARBP1	1144	-0.0395833	9.43333	-0.0666667	0.53125	-0.0541667	0.0569444	-0.06875	4e-05
TBRG4	176	-0.0361111	0.786806	-0.04375	0.0402778	-0.0388889	0.0159722	-0.0402778	0.0631944
TCEA3	73	-0.19375	0.981944	-6.9	0.0618056	-0.00833333	0.859028	-0.195139	0.0805556
TET3	1187	-0.0465278	1.65833	-0.05	2e-05	-0.0708333	0	-0.0673611	0
TG	47	0.2	48.159	-0.13125	0.0002	-0.0993056	0.0909722	-0.140972	0
THAP12	4741	0.0229167	2.71875	0.0263889	0.484028	0.0291667	0.170833	0.0291667	0.10625
TIAM1	177	-0.0930556	1.17431	-0.15625	0.0284722	-0.157639	0.0173611	-0.152083	0.0604167
TIMD4	14	-0.2	14.0813	-0.00972222	0.167361	-0.00972222	0.345139	-0.2	4e-05
TMC3-AS1	35	-0.0659722	6.00833	-0.0965278	0.236806	-0.0944444	0.199306	-0.0777778	0.44375
TMEM14A	162	0.0125	48.8146	0.05	0.429167	0.0458333	0.594444	0.0534722	0.185417
TMEM258	649	0.00902778	38.6097	0.0381944	0.0003	0.0402778	9e-05	0.0354167	0.0368056
TMEM30B	99	-0.0215278	3.33681	-0.110417	0	-0.1	0	-0.0958333	1e-05
TMEM59	3427	0.0458333	1.11042	0.0534722	0.127083	0.0527778	0.144444	0.05625	0.0395833
TMPO	5111	-0.0194444	13.6236	-0.0333333	0.371528	-0.0333333	0.394444	-0.0263889	1.94931
TMX4	7742	0.0305556	4.58889	0.0409722	0.266667	0.0527778	0.00972222	0.0493056	0.0173611
TNFRSF1B	10993	0.00625	53.9813	0.0451389	0.0777778	0.0256944	6.30417	0.5	0.733333
TNK1	52	-0.136111	1.21389	-3.2	0.490972	-0.01875	3.94097	-0.141667	0.284028
TOMM70	2273	-0.0222222	5.13819	-0.0284722	0.552778	-0.0159722	14.634	-0.01875	6.26597
TP53I11	538	0.0805556	0.935417	0.0888889	0.484722	0.0861111	0.0819444	0.0868056	0.36875
TPRG1	504	0.0381944	11.7958	0.105556	0	0.102778	0	0.1	0
TPST2	4285	0.00486111	60.7528	0.0548611	0.399306	0.0152778	32.7167	0.0444444	1.39306
TRAV16	13	-0.0131944	1.07431	-0.00486111	0.0333333	-0.00555556	2.31042	-0.00416667	7.54375
TRAV2	62	-0.00486111	0.177083	-0.00208333	0.0166667	-0.00347222	0.844444	-0.00555556	0.00763889
TRDV2	30	-0.1	9.29514	-0.00416667	0.127083	-0.1	0.302083	-0.00486111	0.252083
TRIM3	484	0.4	6.16111	0.0430556	0.161111	0.0298611	2.76319	0.0284722	2.97014
TRNT1	729	0.0375	4.17569	0.06875	7e-05	0.0680556	8e-05	0.0361111	2.32153
TSHZ2	19	-0.0118056	17.8479	-0.266667	0.0576389	-0.0104167	0.934028	-0.0159722	0.000694444
TSKS	13	-0.0201389	0.845833	-0.00763889	0.00347222	-0.00763889	0.688889	-0.00902778	0.238194
TSLP	7	-0.2	5.45694	-0.00763889	0.209722	-0.00625	4.68681	-0.00555556	NA
TSPAN2	946	1	1.78125	0.0506944	0.595139	0.0805556	0.0215278	0.104861	0
TTN	3847	-0.00555556	56.6049	-0.142361	0.285417	-0.148611	0.0111111	-0.177778	0.0104167
TXN	582	0.0305556	10.9007	0.0604167	0.00833333	0.04375	9e-05	0.0465278	2e-05
VPS41	1431	0.0222222	11.0361	0.0354167	0.602083	0.0305556	1.96597	0.0395833	0.153472
VWA7	55	0.0229167	20.2437	0.130556	0.278472	0.10625	1.88403	0.117361	0.113194
WDR27	495	-0.0569444	1.00833	-0.0680556	0.0986111	-0.0604167	0.33125	-0.0423611	0.0368056
WDTC1	2567	-0.0236111	0.706944	0.0340278	0.418056	0.0284722	1.85903	0.0361111	0.0131944
YWHAQ	8858	0.0194444	29.334	0.0645833	0.0333333	0.0576389	0	0.05	1e-05
ZBTB25	1794	-0.0402778	0.965972	-0.0444444	0.171528	-0.8	0.00763889	-0.0513889	0.0131944
ZBTB7B	1565	0.0569444	1.39236	0.0479167	0.0590278	0.0743056	0	0.0576389	6e-05
ZCCHC4	302	-0.00277778	64.6451	-0.0527778	0.0611111	-0.0222222	12.8993	-0.0305556	3.62708
ZFYVE28	2412	0.00972222	49.2389	0.0576389	0.0005	0.0479167	0	0.0652778	3e-05
ZNF280C	245	0.0395833	3.44653	0.0645833	0.0229167	0.0270833	10.5979	0.0472222	1e-05
ZNF419	274	-0.0541667	0.784028	-0.0722222	0.0881944	-0.0527778	0.514583	-1.7	6e-05
ZNF507	1215	-0.0159722	23.9271	-0.0513889	4e-05	-0.0451389	0.0263889	-0.0541667	1e-05
ZNF512	877	-0.000694444	0.684722	-0.0444444	0.111806	-0.0229167	9.79097	-0.0201389	13.5687
ZNF671	365	-0.0527778	7.26181	-0.0847222	0.177083	-1.1	0.169444	-0.0631944	0.643056
ZNF7	442	-0.0173611	30.7229	-0.0541667	0.165972	-0.3	18.7097	-0.6	1.25069
ZNF768	111	-0.0611111	4.05417	-1.3	0.495139	-0.9	2.62569	-0.0583333	3.06181
ZNF776	588	-0.0597222	0.780556	-0.0770833	0	-0.0444444	0.0009	-0.0652778	1e-05
ZNF876P	165	0.0479167	11.9076	0.110417	0.0008	0.183333	0	0.103472	4e-05
ZNRF2	1688	0.0395833	0.186111	0.04375	0.435417	0.0402778	0.859722	0.0493056	0.0826389
ZSWIM5	260	-0.0284722	24.8438	0.0597222	0.241667	0.0652778	0.132639	0.0916667	3e-05
AC000123.2	29	-0.0652778	3.39375	-0.0256944	16.4743	-0.0618056	0.36875	-0.0388889	9.55972
AC002310.4	32	-0.00416667	24.9285	-0.000694444	43.1076	-0.00416667	0.19375	-0.000694444	56.2299
AC005618.4	21	0.0381944	13.7688	0.0958333	1.65833	0.1375	0.288194	0.133333	0.0722222
AC009299.2	178	0.6	14.8931	0.0104167	39.7201	0.0923611	0.0784722	0.0868056	0.0951389
AC012170.3	4	0.00208333	33.4194	0.000694444	7.06319	0.00208333	0.683333	0.00208333	NA
AC021613.1	32	-0.00347222	5.87222	0.00555556	12.4868	0.202778	0.138194	0.0125	2.98194
AC022149.1	688	-0.0180556	39.5993	0.0444444	2.26111	0.0666667	0.613194	0.06875	0.38125
AC058791.1	127	0.0152778	16.9076	0.1	1.90556	0.0111111	0.0770833	0.0145833	0.0256944
AC097534.2	87	0.0590278	1.54444	0.0569444	1.55833	0.110417	2e-05	0.109722	1e-05
AC100786.1	46	0.0319444	19.0229	0.0180556	8.93889	0.108333	0.0798611	2.4	0.0479167
AC105046.1	39	-0.0381944	6.32153	-0.0104167	6.2875	-0.190278	0.0111111	-0.106944	2.09097
AC106791.1	122	-0.0111111	51.741	-0.0548611	6.95417	-0.0875	0.247222	-0.0708333	0.0645833
AC110285.2	37	0.0111111	0.50625	0.00416667	2.20278	0.00625	0.668056	0.00625	2.99861
AC110285.6	10	-0.00347222	49.1444	0.00347222	4.10556	0.1	0.154167	0.00486111	NA
AC239800.1	24	0.000694444	13.4708	0	11.2201	0.00138889	0.501389	0.000694444	0.955556
AC246817.1	46	-0.000694444	42.5014	-0.00208333	0.0868056	-0.00208333	0.621528	-0.00347222	0.198611
ACBD5	2145	0.0458333	1.24444	0.5	3.69861	0.0472222	0.0583333	0.0465278	0.468056
ACOT11	29	-0.00763889	56.6264	1.2	5.51111	2.6	0.202778	0.0958333	1.50972
ACTR1A	1913	0.0298611	0.870833	0.0243056	2.24167	0.0326389	0.1625	0.03125	0.197222
ADRA2B	72	-0.0131944	3.56458	-0.00833333	8.16875	-0.127083	0.378472	-0.0256944	1.33542
AF064858.1	7	0.00208333	30.1049	0.00138889	2.39653	0.00208333	0.0243056	0.00138889	NA
AGA	648	0.0229167	19.35	0.0430556	0.835417	0.05625	0.0506944	0.0368056	1.81597
AKAP2	448	0.0430556	5.74792	0.0180556	1.01736	0.100694	0.564583	0.0201389	12.7694
AKAP5	489	-0.00208333	62.7271	-0.0118056	3.27222	-0.0291667	0.5375	-0.0215278	1.1375
AL022067.1	114	0.0430556	11.0924	0.0465278	6.35069	0.0673611	0.120139	0.0611111	2.22639
AL354793.1	7	0.0131944	21.3951	0.00902778	0.0861111	0.0152778	0.367361	0.0201389	NA
ANAPC1P1	140	-0.00972222	49.4438	-0.00486111	43.4389	-0.127083	0.114583	-0.141667	0.0333333
ANKRD29	20	-0.0243056	17.9354	2.1	2.52917	3.5	0.0319444	2.6	1.17083
ANO10	222	-0.7	6.31111	0.0597222	1.82222	0.0451389	0.536111	0.0652778	0.0243056
ARAP2	13272	0.0243056	8.55139	0.0333333	0.865278	0.0430556	0.05625	0.0305556	1.13056
ARF3	2978	0.0131944	38.1437	0.0305556	4.66111	0.0506944	0.105556	0.0402778	0.643056
ARF5	1854	0.0145833	21.3951	0.0201389	5.81111	0.0340278	0.0888889	0.0243056	1.55208
ARF6	10749	0.0319444	2.27569	0.0256944	4.60347	0.0354167	0.563889	0.0263889	3.20556
ARHGEF4	46	-0.4	12.9688	-0.174306	0.0861111	-0.188194	0.150694	-0.222917	0.00763889
ARID5A	3888	-0.0368056	0.182639	-0.0319444	2.51944	-0.05625	5e-05	-0.0493056	0.0263889
ASTL	224	-0.0236111	24.0361	-0.0166667	6.81875	-0.153472	0.0125	-0.1	0.686111
ATM	24578	-0.04375	1.90486	-0.0340278	4.24861	-0.7	0.523611	-0.0375	2.14306
ATP6V0B	101	0.0222222	9.15903	0.0305556	0.109028	0.0333333	0.5375	0.03125	0.686111
B3GNT2	2118	-0.0291667	14.9979	-0.0409722	2.87847	-0.0576389	0.303472	-0.0402778	2.72083
B4GALT3	1216	0.0326389	2.49583	0.0319444	1.62014	0.0361111	0.58125	0.0381944	0.393056
B4GALT5	2338	0.0291667	21.9438	0.0256944	16.4458	0.0680556	0.0611111	0.0284722	14.2056
BCL2L15	49	-0.0284722	23.1069	-0.0131944	28.0868	-0.06875	0.0652778	-1.1	1.76181
BCL7C	960	0.0118056	37.4	0.0215278	10.2556	0.0506944	9e-05	0.03125	1.13819
BEND5	20	-0.0180556	2.70556	-0.00555556	1.70556	-0.00625	0.40625	-0.00486111	6.48472
BHLHE40	11974	0.0104167	51.9417	0.0166667	27.4743	0.0472222	0.398611	0.0590278	1.34792
BHLHE40-AS1	332	0.0479167	0.873611	0.0423611	6.98125	0.0548611	0.257639	0.0201389	24.234
BNIP2	5537	0.0180556	7.80833	0.0243056	0.731944	0.0340278	0.00833333	0.0319444	0.0002
BTD	383	0.0583333	1.89792	0.0583333	1.22014	0.0659722	0.584722	0.0493056	2.37292
C16orf87	612	0.0388889	0.863194	0.0319444	1.87153	0.7	0.0361111	0.0361111	0.728472
C1orf122	421	0.0465278	0.0784722	0.0326389	4.23889	0.0527778	0.120139	0.0465278	0.323611
C1QL3	8	-0.00208333	14.3931	-0.00138889	0.900694	-0.00138889	0.628472	-0.00138889	NA
C9orf147	6	-0.0104167	12.4785	-0.00347222	13.0181	-0.00833333	0.316667	-0.0104167	NA
CA2	18	-0.0284722	1.64375	-0.1	2.21181	-0.2	0.376389	-0.0111111	1.58681
CAPNS1	3055	0.0229167	19.6507	0.0340278	4.24514	0.0520833	0.259722	0.03125	5.36389
CASC4	4398	0.0270833	0.314583	0.0291667	1.14653	0.0395833	0.0430556	0.0381944	0.0368056
CCDC157	295	-0.0368056	8.11736	-0.0375	5.03056	-0.0541667	0.686111	-0.0472222	1.35833
CCDC15-DT	18	0.0576389	8.28681	0.0229167	6.83819	0.0958333	0.692361	0.102083	1.25139
CD2	4182	0.00347222	63.5681	0.0430556	3.46389	0.0631944	0.386806	0.0597222	0.440278
CD320	1222	0.0319444	21.3021	0.0548611	3.88819	0.0868056	2e-05	0.0861111	0.0256944
CD4	143	0.0131944	4.16944	0.103472	1.53542	0.265972	0	0.234028	0
CD8B2	96	-0.00833333	7.79931	-0.00208333	2.46806	-0.00555556	0.0798611	-0.1	0.573611
CDC20	14	-0.1	4.89653	-0.1	8.34653	-0.16875	0.00555556	-0.0104167	14.4625
CDHR3	87	0.0180556	40.316	-0.0118056	25.2812	-0.101389	0.639583	-0.0513889	8.39444
CHMP4A	176	0.0319444	10.734	0.0409722	2.48472	0.0506944	0.688889	0.0506944	0.0430556
CLHC1	116	-0.0194444	34.6847	-0.1	34.9215	-0.0923611	0.0680556	-0.0569444	3.74583
CLN5	227	-0.0145833	4.23333	-0.0361111	9.20764	-0.0659722	0.175694	-0.0645833	0.0159722
CLSTN3	2824	0.0611111	0.210417	0.0611111	1.40347	0.0743056	0.00902778	0.0965278	0
CMPK1	6864	0.00486111	55.2701	0.025	4.19722	0.0368056	0.267361	0.0430556	0.0173611
CMTM3	1547	0.0451389	2.81528	0.0368056	4.60347	0.0576389	0.265278	0.0631944	0.0645833
COL5A2	36	0.00138889	67.0687	-0.00972222	1.16319	-3.8	0.247222	-0.219444	0.0002
COX17	307	0.0444444	3.98125	0.0340278	7.54236	0.0576389	0.468056	0.0666667	0.0722222
CRBN	3504	0	68.8326	0.0291667	1.71111	0.5	0.610417	0.0340278	0.383333
CRIP1	2745	0.0173611	37.3201	0.04375	0.307639	0.0652778	0.184028	0.0638889	0.140278
CRTAP	1525	0.0326389	10.2472	0.0472222	1.22431	1	0.025	0.8	0.215972
CRYBG1	6302	0.0243056	20.134	0.0444444	1.44375	0.0583333	0.0118056	0.0395833	1.94792
CSPG4P12	48	-0.00555556	60.3354	0.0916667	2.20278	0.148611	0.0388889	0.130556	0.000694444
CTSC	4142	0.03125	1.42292	0.0395833	4.66111	0.0680556	0.135417	0.0444444	2.22153
DDOST	3863	0.00347222	59.816	0.0256944	2.10694	0.0340278	0.186806	0.0236111	2.9125
DHRS7	2342	0.0340278	5.12639	0.0402778	1.31389	0.0493056	0.225694	0.0458333	0.301389
DKK3	46	-0.01875	7.62153	-0.00555556	11.7507	-0.00833333	0.568056	-0.00833333	0.154861
DNHD1	1177	-0.2	43.7021	-0.0354167	7.43472	-0.0590278	0.692361	-0.0631944	0.306944
DNMT1	3139	-0.03125	2.36319	-0.0256944	0.386111	-0.0430556	0.0395833	-0.0368056	0.195139
DRICH1	11	-0.0229167	15.9771	-0.0159722	2.77569	-0.258333	0.0298611	-0.0125	4.29444
DROSHA	500	-0.0194444	20.4736	-0.3	13.0229	-0.0409722	0.267361	-0.0402778	0.252778
DUSP8	1584	0.0368056	13.5042	0.0583333	1.88056	0.06875	0.675	0.0569444	1.51528
DYNLT3	1081	0.00555556	58.9069	0.0215278	17.8965	0.0423611	0.0111111	0.0638889	0.025
EGR3	125	-0.0180556	33.6938	-0.0951389	1.41458	-0.140972	8e-05	-0.100694	0.245139
ELF3-AS1	16	-0.000694444	62.8826	0.000694444	6.07361	0.00138889	0.0680556	0.00138889	1.16875
EMC7	577	0.0333333	3.54514	0.0222222	12.2479	0.04375	0.251389	0.0444444	0.140278
EML1	8	-0.0388889	1.96319	-0.00972222	1.67639	-0.0152778	0.556944	-0.0159722	NA
EPHX4	71	-0.0680556	8.32431	0.129167	1.10556	0.129861	0.402083	0.1	1.76319
ERBIN	12335	0.0333333	0.754861	0.025	3.16319	0.03125	0.668056	0.0305556	0.516667
[truncated: 337 more rows]
