# Supplementary material for: Transcriptomic landscape of CD8+ and CD4 + T-LGL leukemia revealed the distinct impact of STAT3 and STAT5B activating mutations
Source: Leukemia. 2025 Jul 28;39(10):2364–74. doi: 10.1038/s41375-025-02708-1 (PMC12463674; doi:10.1038/s41375-025-02708-1)
Supplement: Supplementary file 5 — Suppl_table_4_rev [file 41375_2025_2708_MOESM5_ESM.xlsx]

## Sheet: Suppl_table_4
Suppplementary Table 4. Genes significantly differentially expressed (DESeq2, p-value <= 0.01) between two main T-LGLL subgroups (CD8+ STAT3 mutated, and OTH, including CD8+ STAT3 wild type, CD4+ STAT5B mutated and CD4+ STAT5B wild type) and the normal counterpart (CD8+CD57+ T-cells from healthy donors, CTR). For each gene and comparison, expression Log Fold Change (LFC) and agjusted p-value (pad…
Gene	BaseMean	CD8_STAT3_vs_CTR_log2FC	CD8_STAT3_vs_CTR_padj	CD8_STAT3_vs_OTH_log2FC	CD8_STAT3_vs_OTH_padj	OTH_vs_CTR_log2FC	OTH_vs_CTR_padj
A2M-AS1	769	1.18	0.00627	0.35	0.279	0.26	0.36798
ABCA2	7571	1.14	8e-05	0.38	0.0803	0.56	0.0104
ABCA3	598	0.82	0.00715	0.56	0.007	0.61	0.00512
ABCB6	61	-2.03	0.00268	-0.41	0.24419	-0.52	0.12258
ABCB8	733	-1.31	1e-05	-0.44	0.00545	-0.56	0.00065
ABCG1	336	-2.23	0.00308	-2.21	0	-1.14	0.013
ABCG2	41	-4.35	0.00594	-0.49	0.00996	-0.12	0.4938
ABCG8	12	-0.07	0	-0.05	0.58246	-0.01	0.58015
ABHD12	725	0.88	4e-05	0.63	0	0.28	0.09257
ABHD17AP1	52	1.16	0.00804	0.56	0.01547	0.55	0.04283
ABHD2	4084	0.65	0.00244	0.03	0.9169	0.53	0.00797
ABHD8	71	-4.23	3e-05	-2.04	0.00208	-0.46	0.10395
ABLIM1	4449	-1.95	0	-1.16	0	-1	0.0001
AC002472.2	13	-7.32	1e-05	-0.29	0.22301	-0.12	0.37024
AC003006.1	11	0.04	0.00153	0.01	0.99572	0.02	0.33445
AC004067.1	15	-2.42	0.00875	-0.85	0.08934	-1.66	0.00607
AC004832.3	6	-0.02	0.00465	-0.02	7e-05	0	0.72465
AC004889.1	201	-4.57	0	-4.41	0	-0.14	0.58637
AC004918.4	210	-1.37	0	-0.53	0.00684	-0.62	0.00284
AC005165.1	8	-10.37	0.00671	-0.04	0.9582	-6.18	2e-05
AC005324.3	9	-0.05	0.00273	0.01	0.79124	-0.06	0.03331
AC005540.1	48	1.32	0.00311	0.88	0.00024	0.06	0.87296
AC006449.6	200	1.36	0.00145	0.75	0.00171	0.53	0.0428
AC006460.2	80	2.58	6e-05	1.78	1e-05	0.41	0.20274
AC007036.4	9	3.74	0.00615	0.48	0.26975	0.49	0.06848
AC007325.4	80	-1.97	0.00874	-1.08	0.01205	-0.1	0.73642
AC007406.5	256	-0.67	0.00734	-0.27	0.22016	-0.13	0.58719
AC007608.4	82	-3.26	0.00021	-0.77	0.0541	-0.22	0.37125
AC007614.1	27	-6.9	0.0001	-0.14	0.55785	-4.2	0.00024
AC007728.3	20	3.38	0.00161	0.02	0.95002	2.44	0.00366
AC008105.3	905	-1.62	0	-0.24	0.32089	-1.46	0
AC008878.3	1575	-1.12	0.0064	-0.39	0.13838	-0.54	0.04845
AC008894.3	40	2.39	5e-05	0.81	0.01664	0.59	0.08963
AC009041.2	110	-5.57	0.00051	-1.87	0.03865	-4.82	0
AC009093.1	8	-0.03	0.00779	0.05	0.6797	-0.05	0.5455
AC009093.9	192	1.75	0.00014	0.53	0.05213	0.77	0.00773
AC009495.3	111	1.84	0.00382	0.21	0.57704	1.44	0.00038
AC009779.2	88	1.66	0.00011	0.69	0.00373	0.5	0.05308
AC010175.1	252	2.04	8e-05	0.17	0.66649	0.78	0.02926
AC010336.8	51	2.81	0.00056	2.13	0	-0.1	0.74051
AC010491.1	117	1.82	0.00894	0	0.99403	0.27	0.36259
AC010623.1	9	-4.71	0.00096	-4.56	3e-05	0.02	0.95914
AC011603.2	81	6.21	0	1.91	0.00296	0.19	0.32057
AC012313.5	21	-3.32	0.00381	-3.14	7e-05	-0.24	0.36628
AC012377.1	7	-0.2	0	-0.15	0.19458	-0.03	0.92731
AC012414.5	18	-8.25	0.00162	-6.2	0.00021	-0.54	0.0663
AC012603.1	14	3.11	0.00029	0.35	0.35437	1.09	0.03162
AC012636.1	28	-4.82	0.00294	-0.22	0.32015	-4.15	1e-05
AC012645.1	10	2.41	0.00808	0.36	0.31339	0.2	0.41561
AC018645.2	8	-4.72	0.00619	-0.51	0.02636	0	0.9876
AC019257.1	6	-0.03	0	-0.03	0.78338	-0.06	0.43455
AC020659.1	2101	-5.66	1e-05	-1.31	0.01483	-0.45	0.06204
AC020951.1	20	-5.23	0.00043	-0.29	0.23201	-3.5	4e-05
AC021188.1	118	1.17	0.00098	-0.23	0.37733	1.36	0
AC022182.2	7	-4.52	0.00373	-0.1	0.61881	-0.11	0.36666
AC023449.2	177	-2.39	0.00161	-2.36	0	0.11	0.69473
AC024588.1	15	-0.05	1e-05	-0.02	0.82752	-0.04	0.39445
AC024940.1	45	1.46	0.00627	0.26	0.45064	0.26	0.39398
AC025165.3	6	0.02	0.00096	-0.01	0.98443	0.02	0
AC026801.2	58	-5.2	6e-05	-4.27	0	-0.03	0.89419
AC034228.4	31	-0.04	0.00025	-0.03	1e-05	0	0.89977
AC040162.1	1313	1.03	0.00012	0.47	0.00061	0.14	0.43895
AC040970.1	278	2.16	0.00034	1.24	8e-05	1.14	0.00118
AC044860.1	28	-3.85	0.00018	-4.36	0	0.19	0.50671
AC068533.4	11	0.07	0.00041	0.08	0.39484	0.04	0.13071
AC068587.4	105	-3.07	0.00017	-2.34	0	-0.14	0.59685
AC068700.1	12	-4.72	0.00132	-0.11	0.79352	-3.29	1e-05
AC068946.3	13	-7.69	0.00944	-0.17	0	-0.1	0.09268
AC069281.2	878	-1.03	0.00321	-0.59	0.00111	-0.49	0.01244
AC074386.1	18	-9.55	0.00055	-6.14	2e-05	-0.05	0.77521
AC079174.2	8	-7.08	0.00413	-0.33	0.05896	-0.24	0.07532
AC080112.3	8	-0.02	0.00189	-0.03	1e-05	-0.01	0.85984
AC084018.2	206	-1.31	0.002	0.04	0.92813	-1.29	1e-05
AC087164.2	6	-0.02	0.00019	-0.03	0.6594	0	0.86276
AC090152.1	144	2.06	0.00345	1.35	0.00018	0.61	0.07853
AC090948.1	108	-3.25	0	-1.91	0	-1.47	3e-05
AC090948.2	48	-2.03	0.0092	-1.38	0.00635	-1.27	0.00862
AC090948.3	46	-3.67	0	-2.74	0	-1.2	0.00174
AC091825.1	22	-2.6	0.00672	-0.37	0.31016	-1.54	0.00603
AC092112.1	20	2.07	0.00998	0.33	0.35909	1.5	0.00449
AC092656.1	8	-6.34	0.00113	-0.59	0.07038	-1.87	0.01494
AC092803.2	69	3.15	0.00099	-0.28	0.45843	1.54	0.00499
AC092803.5	52	4.4	0.001	0.06	0.86659	0.43	0.11308
AC093010.2	145	1.53	1e-05	0.54	0.00334	0.54	0.00853
AC093849.4	36	2.55	0.00027	0.05	0.90121	2.04	0
AC099343.2	32	2.19	0.00538	0.34	0.37724	1.11	0.0165
AC099343.3	181	1.48	0.00275	0.4	0.10934	0.47	0.0703
AC103706.1	100	2.28	0.00281	0.41	0.28158	0.86	0.04033
AC104850.2	5	3.97	0.00976	0.5	0.18167	0.35	0.07248
AC105180.2	16	5.74	0.00168	0.25	0.34386	0.16	0.12749
AC105339.3	9	0.14	0.0037	0.18	0.19454	0.02	0.63378
AC105429.1	33	-3.22	0	-1.44	0.00058	-1.14	0.00494
AC106795.1	326	-1.39	2e-05	-0.25	0.30434	-1.11	0
AC112255.1	12	-7.28	0.00215	-3.3	0.0283	-3.18	0.0004
AC113410.4	114	1.99	0.0025	0.05	0.91112	0.93	0.0073
AC113615.2	7	4.37	0.00391	0.26	0.29075	0.14	0.1738
AC114757.1	8	-0.01	0.00481	-0.02	0.90527	0	0.87483
AC116366.2	31	2.43	0.00429	0.47	0.204	1.49	0.00821
AC118658.1	12	-4.87	5e-05	-1.94	0.01473	-0.44	0.13071
AC120049.1	14	2.99	0.00058	1.03	0.01387	1.4	0.0119
AC124312.3	26	-4.19	0.00403	-0.09	0.62154	-0.32	0.05132
AC134878.2	7	-0.06	0.00095	-0.03	0.84191	-0.09	0.01226
AC139491.7	38	-0.26	0.00636	-0.13	0.23923	-3.15	0.00849
AC139530.1	12	-6.34	0.00172	-2.9	0.01637	-2.79	0.00677
AC139795.1	99	-3.28	0.00022	-2.93	0	-0.05	0.85209
AC231533.1	21	-3.91	0.00068	-0.2	0.57499	-1.77	0.01302
AC233976.1	42	-7.07	0.00044	-0.2	0.18973	-4.38	0.00126
AC234772.2	38	1.99	0.00284	0.11	0.78936	0.81	0.05685
AC239803.3	20	2.44	0.00349	1.73	8e-05	0.51	0.1403
AC243919.2	15	-4.01	0.00021	-2.91	6e-05	-0.33	0.27455
AC245100.4	25	-1.94	0.00714	-0.33	0.35645	-1.23	0.00303
AC245452.1	121	2.37	0.00034	1.06	0.02516	0.16	0.53519
AC253572.2	715	-0.08	0.00927	-0.09	0.067	-0.05	0.00779
ACACB	387	-1.77	0.0006	-0.81	0.00916	-0.4	0.19133
ACAP3	2008	-0.93	0.00553	-0.6	0.00387	0.19	0.44555
ACSL6	592	-2.77	0.00439	-1.21	0.00946	-0.63	0.06375
ACSS2	118	-2.63	0.00011	-3.06	0	-0.14	0.63361
ACTB	49311	0.81	0.00095	0.71	0	0.04	0.84185
ACTN1	745	-2.71	0.00643	0.1	0.75494	-3.74	0
ACTN4	6285	0.7	0.00397	-0.05	0.83226	0.74	0
ACTR3	9805	0.53	0.00041	0.15	0.21192	0.32	0.00369
ACVR1B	246	-1.53	0.00017	-1.15	0	-0.29	0.27975
ADAM12	146	-11.88	0	-0.36	0.01448	-5.56	0
ADAM8	7804	0.96	7e-05	0.31	0.08105	0.69	5e-05
ADAMTS10	2973	-2.2	0.0092	-3.22	0	0.44	0.15165
ADAMTS17	78	-3.17	0.00152	-0.33	0.24435	-1.14	0.03908
ADAMTS7P1	23	-3.62	0.00548	0.21	0.46584	-3.66	0
ADAP1	1342	0.71	0.00364	0.51	0.0008	0.37	0.04029
ADARB2	39	-0.11	0.00696	-0.04	0.54332	-0.04	0.17907
ADGRA3	24	-8.34	0.00185	-0.16	0.29901	-3.96	0.00149
ADGRE5	14938	1.3	0.00074	0.62	0.00222	0.67	0.00187
ADGRL1	593	-2.27	3e-05	-2.48	0	0.22	0.45487
ADPRM	366	-1.27	6e-05	0.18	0.42525	-1.52	0
ADRB2	3248	0.85	9e-05	0.27	0.055	0.77	0
ADTRP	24	-6.92	3e-05	-0.19	0.44607	-5.37	0
AF127577.4	28	-3.32	0.00516	-1.54	0.0111	-0.4	0.12925
AGAP1	2214	-4.09	0	-3.93	0	0.33	0.19472
AGTRAP	708	0.97	0.00174	0.15	0.50196	0.75	0.00012
AIG1	140	-1.97	0.00489	-2.76	0	0.08	0.80206
AIM2	95	2.58	0.00162	0.22	0.5614	1.4	0.00552
AJM1	541	1.29	0.00027	0.58	0.00469	0.97	1e-05
AK5	163	-7.59	0	-3.71	0	-2.4	0.0009
AKAP3	16	-3.19	0.00713	-0.52	0.13848	-0.36	0.15921
AKAP6	65	-4.16	0.0009	-0.21	0.27291	-3.07	0.00016
AKIRIN2	863	0.91	0.00373	0.21	0.3168	0.49	0.01352
AKR1C3	251	-5.91	0	-5.38	0	0.1	0.69276
AKR1C7P	109	-7.81	4e-05	-6.37	1e-05	-0.03	0.97337
AKR1E2	29	-7.49	0.00261	-0.11	0.13538	-0.14	0.01925
AL033523.1	22	-3.89	0.00961	-0.12	0.73511	-4.96	0
AL034550.2	29	-5.6	0.00363	-0.1	0.52123	-4.52	0.00097
AL035530.2	390	1.69	8e-05	0.21	0.52874	0.32	0.27293
AL078622.1	35	-13.21	0	-5.49	2e-05	-0.11	0.17425
AL096870.1	2738	0.52	0.00489	0.36	0.0005	0.26	0.02958
AL121768.1	459	-4.24	0	-4.07	0	-0.07	0.82875
AL121845.1	13	-5.98	0	-4.19	3e-05	-0.12	0.62289
AL121932.2	5	-0.05	0	-0.1	0.37873	0.01	0.89562
AL121983.2	72	3.03	9e-05	0.82	0.03902	1.41	0.00307
AL137003.1	71	1.59	0.00021	0.32	0.27325	0.17	0.56597
AL138756.1	400	1.74	0	0.54	0.03135	0.94	0.00035
AL139274.2	58	1.98	0.00167	0.76	0.04315	0.52	0.1392
AL139423.1	33	2.05	0.00608	0.7	0.0726	0.96	0.03908
AL157394.2	186	2.38	8e-05	0.28	0.41772	0.71	0.07252
AL158055.1	40	-4.16	0.00429	-0.14	0.57855	-4.51	0
AL158071.3	177	3.77	0	0.92	0.00226	2.25	0
AL158071.4	198	3.93	0	1.17	0.00029	2.3	0
AL158801.2	17	2.62	0.00573	0.13	0.751	1.27	0.01774
AL162457.1	48	-3.16	0.00532	-1.97	0.00495	-0.07	0.77466
AL162586.1	175	-1.75	0.00032	0.05	0.90307	-1.9	0
AL353593.1	47	-2.08	0.00618	-2.09	3e-05	-0.17	0.54997
AL353660.1	53	-3.72	0.00179	0.11	0.73937	-4.88	0
AL354836.1	4	-0.02	0.00489	-0.02	0	0	0.54056
AL359922.2	6	-0.02	0.00012	-0.03	0	0	0.75436
AL360270.3	46	2.72	0.00043	0.17	0.6471	0.36	0.23937
AL365181.3	8	-5.78	0.00475	-0.3	0.09606	-0.18	0.28353
AL449106.1	6	-10.33	0.00018	-0.3	0.0665	-0.32	0.10196
AL450998.2	193	1.09	0.00342	-0.01	0.96667	0.36	0.15701
AL512306.2	37	-1.9	0.00098	-0.2	0.56825	-1.09	0.00968
AL590399.1	25	2.5	0.00536	1.4	0.00788	0.39	0.17955
AL590550.1	236	6.14	1e-05	0.64	0.08648	3.24	0.00042
AL591895.1	59	-1.59	0.00013	-1.05	1e-05	-0.86	0.00017
AL627422.2	65	2.17	0.00072	1.46	2e-05	0.13	0.69547
AL670729.3	9	-4.43	0.00101	-0.15	0.62894	-3.06	4e-05
AL691432.4	27	-3.34	0.00348	-3.45	0	0	0.98314
ALAD	472	-0.91	0.00185	-0.32	0.09013	-0.39	0.04165
ALDH5A1	218	-1.52	0.00439	-0.15	0.71232	-1.43	0.00012
ALMS1P1	19	-3.36	0.00174	-0.29	0.40201	-1.69	0.00759
ALOX5AP	712	-1.86	0.0053	-2.05	0	0.29	0.32402
AMACR	96	-2.31	0.0004	-2.05	0	-0.1	0.7603
AMDHD2	1062	-0.73	0.00929	-0.51	0.00292	-0.43	0.01983
AMIGO1	527	-1.69	0.0027	-1.26	0.00101	-0.86	0.02616
AMMECR1L	861	0.44	0.00896	0.11	0.37174	0.44	4e-05
AMN	49	-3.65	0.00015	0.16	0.6796	-3.99	0
AMPD2	1427	-1.24	0	-0.8	0	-0.17	0.40522
ANK1	69	-6.26	1e-05	-0.23	0.45835	-5.24	0
ANKH	1013	-0.94	0.0037	-0.58	0.00196	-0.23	0.30507
ANKRD13B	89	1.51	0.00315	0.23	0.44734	1.21	0.0002
ANKRD17	3622	-0.57	0.00871	0.24	0.10013	-0.53	0.00012
ANKRD19P	10	-0.01	0.00473	-0.02	0.8949	-0.01	0.85999
ANKRD33B	99	-3.29	8e-05	-2.54	0	-0.18	0.4842
ANKRD34A	76	2.13	0	0.52	0.0684	0.74	0.01561
ANKRD36BP2	45	-6.69	0	0.12	0.61823	-5.41	0
ANKRD54	428	0.71	0.00825	0.31	0.09708	0.31	0.10465
ANKRD6	166	-3.54	0.00026	-2.9	0	-0.09	0.76292
ANXA2	3557	1.53	0	0.42	0.01217	0.97	0
ANXA2P2	197	1.83	0	0.26	0.29132	1.23	0
ANXA2R	1451	-0.81	0.00703	0.09	0.72347	-0.29	0.13715
AP000580.1	33	-2.38	0.00552	0.29	0.42295	-0.77	0.0735
AP000977.1	50	-3.6	0.00059	-0.86	0.02951	-1.1	0.02926
AP001046.1	31	-5.48	0.00019	-0.26	0.25409	-2.95	0.00025
AP003716.1	16	-7.93	0.00179	-7.17	4e-05	0	0.88017
AP003774.4	17	2.7	0.00926	1.21	0.02254	0.33	0.21487
AP1AR	497	-0.83	0.00603	-0.57	0.0008	-0.37	0.04847
AP1S1	219	1.45	0.00274	0.98	0.00047	0.21	0.47234
AP3B2	16	-8.8	0.00071	-4.22	0.01439	-2.28	0.00487
AP4B1-AS1	41	-0.14	0.00184	-0.14	2e-05	0.05	0.41659
APBA1	39	-3.9	0.00301	-2.43	0.00256	0.03	0.90256
APBB1	1327	-1.44	0	-0.32	0.10963	-1.2	0
APEX1	1123	-0.87	0.00163	-0.5	0.00138	-0.41	0.01751
APLP2	3267	-0.89	0.00744	-0.66	6e-05	0.16	0.47016
APOL1	615	1.18	0.00428	0.74	0.00056	0.33	0.1647
APP	187	-4.09	1e-05	-0.14	0.50734	-1.42	0.02737
AQP3	469	-3.66	0	-0.61	0.0178	-2.79	0
ARAP3	149	-4.16	7e-05	-3.68	0	-0.06	0.76742
ARC	11	-5.72	0.0013	-0.37	0.08497	-2.36	0.00443
AREL1	2277	0.49	0.00825	0.3	0.04266	0.14	0.43942
ARF1	6263	0.65	0.00451	0.06	0.75945	0.61	0
ARHGAP19	1172	0.53	0.00682	0.31	0.00418	0.14	0.33205
ARHGAP32	143	-3.04	0.0004	-0.7	0.05832	-0.16	0.44043
ARHGAP33	190	1	0.00848	0.48	0.04728	0.14	0.6212
ARHGDIA	381	0.86	0.00249	0.29	0.14056	0.27	0.18546
ARHGEF11	265	-5.3	0	-2.29	3e-05	-1.1	0.03079
ARHGEF34P	133	-4.31	2e-05	-4.56	0	-0.03	0.90997
ARHGEF35	43	-5.66	1e-05	-4.48	0	-0.09	0.70342
ARHGEF5	154	-4.35	1e-05	-4.3	0	0.02	0.94389
ARID3B	891	0.5	0.00449	0.43	0.00023	0.07	0.72031
ARL8A	1147	0.96	0	0.37	0.00136	0.65	0
ARMCX1	13	-4.7	0.00321	-0.21	0.35399	-4.2	0
ARMCX4	131	-2.07	0.00701	-0.04	0.92078	-1.51	0.00377
ARMH1	209	-5.72	0	-0.56	0.13666	-4.67	0
ARPC4-TTLL3	397	0.82	0.0089	0.67	0.00277	-0.02	0.95104
ARPC5L	247	1.34	1e-05	0.71	0.00123	0.67	0.00483
ARPP19	7964	0.87	2e-05	0.42	0.00472	0.37	0.02374
ARRDC4	100	-3.55	0.00018	-0.29	0.26206	-0.44	0.13538
ARSG	770	0.86	0.00538	0.51	0.00579	0.4	0.04521
ARSJ	14	-0.31	0.0085	0.03	0.82947	-0.32	0.00322
ASB13	84	-3.51	0	-3.05	0	-0.34	0.28968
ASCC3	364	0.55	0.00266	0.36	0.00033	0.21	0.09075
ATG5	1688	0.8	0.00071	0.46	0.00348	0.27	0.1377
ATP2B4	9219	0.73	0.00077	0.01	0.97931	1.01	0
ATP6V0A1	116	-2.76	0.00011	-2.58	0	-0.05	0.89264
ATXN1	455	1.11	0	0.57	5e-05	0.31	0.06012
AZIN2	164	-3.6	0	-3.28	0	-0.26	0.35893
B3GALT2	35	-7.74	0.00502	-0.17	0.32453	-5.77	1e-05
B3GNT8	34	-3.05	0.00307	-2.1	0.0012	-0.69	0.10641
B4GAT1	128	-1.12	0.00648	-1.33	3e-05	-0.07	0.82113
BACH2	991	-3.29	0	-0.41	0.22016	-3.21	0
BAIAP3	180	-4.56	7e-05	-1.84	0.00298	-0.35	0.10047
BAMBI	54	-2.93	0.00144	-2.14	0.00018	-0.21	0.44169
BATF	470	1.89	0.00043	0.76	0.00484	1.07	0.00025
BAX	971	0.68	0.0075	0.26	0.16577	0.22	0.28849
BCAT1	61	3.44	0	3.57	0	-0.36	0.22729
BCL10	1198	0.73	0.00011	0.05	0.77561	0.58	1e-05
BCL11B	1195	-1.39	0	-0.84	0	-0.53	0.00156
BCL2	5644	-1.38	0.00287	-0.36	0.3168	-0.68	0.03082
BCL2L2-PABPN1	14	-0.06	0.00014	0.05	0.18703	-0.05	0.01664
BCL7A	93	-3.52	0.00434	-3.06	0.00022	-0.11	0.58271
BEX2	234	-6.01	0	-3.68	0	-1.56	0.00684
BEX4	447	-4.57	0.00266	-2.81	0.00057	-0.1	0.47244
BEX5	68	-5.48	0.00015	-4.16	0	-0.13	0.49623
BIK	16	-3.8	7e-05	-2.23	9e-05	-0.67	0.09892
BISPR	408	1.08	0.00016	0.58	0.00723	0.32	0.18271
BLK	141	-7.68	0.00011	-0.12	0.46786	-3.7	0.00119
BLMH	705	-0.83	0.00017	-0.32	0.06724	-0.28	0.13537
BLOC1S1	552	1.14	9e-05	0.27	0.13484	0.81	0
BMPR1B	11	-0.03	0.00091	-0.05	0	0	0.90922
BNIP3	447	-1.38	0.00353	-0.78	0.00222	-0.48	0.06792
BNIP3L	2023	-0.57	0.00621	-0.17	0.24612	-0.06	0.73606
BRD8	744	-0.93	0.00329	-0.59	0.00031	-0.27	0.16367
BRK1	1509	0.4	0.00763	0	0.9963	0.38	0
BROX	2668	0.5	0.00575	0.28	0.024	0.28	0.04188
BTBD11	910	-5.56	0	-4.17	0	-1.19	0.03079
BTBD19	168	-1.85	0.0087	-1.32	0.00474	-0.37	0.24298
BTBD8	246	-2.42	0.00016	-3.64	0	0.33	0.26585
BTF3L4	831	-1.43	0.00034	-1.04	0	-0.25	0.32079
BTG1P1	167	1.38	0.00207	0.39	0.23203	0.44	0.15265
BTG3	1004	1.12	0.00234	0.45	0.07001	0.46	0.07197
BTG3-AS1	110	2.62	0.00266	0.41	0.26001	0.27	0.22377
BTNL9	18	-9.64	0.00714	-0.2	0.02914	-0.04	0.74116
BZW2	428	-1.31	0.00016	0.12	0.71612	-1.13	0.00016
C11orf96	19	-2.94	0.0058	-0.35	0.1588	0.01	0.96659
C12orf49	1581	0.73	0.00013	0.21	0.10797	0.25	0.06722
C12orf75	2417	1.33	2e-05	0.18	0.41239	1.22	0
C14orf132	21	-5.97	0.00312	-0.33	0.13963	-3.36	0.00124
C16orf54	4466	-1.42	0.00393	-1.52	0	0.02	0.9491
C17orf107	605	-2.25	0.00049	0.08	0.82706	-0.74	0.0847
C18orf54	68	1.63	0.00635	1.39	2e-05	0.25	0.38731
C1orf115	44	-5.47	0.00459	-5.45	5e-05	-0.02	0.95581
C1orf220	5	-8.84	0.00027	-5	0.0056	-0.21	0.23484
C20orf96	14	-2.89	0.00527	-2.81	0.00014	-0.07	0.83078
C21orf59-TCP10L	4	-0.01	0.00831	-0.01	0	-0.01	0.16291
C3orf70	11	-10.72	0.00052	-0.13	0.33035	-0.11	0.31419
C4orf19	7	-0.09	0	-0.12	0.17083	-0.01	0.99074
C8G	90	1.94	0.0001	0.95	0.00104	0.85	0.00949
C8orf58	236	0.65	0.00444	0.39	0.0027	0.14	0.44911
C9orf129	8	-0.07	0	-0.18	0.02416	0.04	0.6779
CACNA1F	29	-5.86	1e-05	-0.47	0.06762	-0.44	0.04109
CACNA1I	168	-3.26	0.00114	0.15	0.68394	-4.84	0
CALCB	31	-2.97	0.00434	-3.73	0	0.04	0.90137
CAMKK1	147	-2.07	6e-05	-0.41	0.21028	-0.32	0.28325
CAMSAP2	99	-3.74	0.00021	-3.54	0	-0.19	0.41523
CAMSAP3	15	-4.8	0.00608	-3.13	0.00625	-0.1	0.5376
CAPN10	1569	-0.73	0.0097	-0.14	0.51588	-0.47	0.01812
CAPN2	955	1.02	0	0.43	0.00012	0.56	0
CAPN5	122	-3.36	0.00122	-2.93	0	-0.1	0.72204
CARD10	11	-8.46	0.00261	-0.17	0.27837	-0.27	0.02328
CARMIL1	73	-3.65	9e-05	-1.54	0.00447	-2.49	0
CASC15	42	-5.73	0.00155	-0.21	0.21604	-2.96	0.00487
CASC8	32	-4.46	0.00324	-7.17	0	2.08	0.00379
CASP10	940	-3.19	0	-3.8	0	-0.04	0.89299
CASTOR2	87	-1.07	0.00602	-1.04	2e-05	0.13	0.6591
CASZ1	14	1.27	0.00383	1.01	0	0.51	0.02658
CATSPERG	152	1.04	0.00769	0.44	0.06888	0.39	0.13033
CBR3	33	-5.42	2e-05	-1.91	0.00361	-1.66	0.01542
CC2D1A	716	0.59	0.00053	-0.11	0.48842	0.46	0.00033
CCDC117	1086	1.12	0.00097	0.63	0.00273	0.1	0.71962
CCDC152	185	-4.61	0.0002	0.03	0.87351	-0.2	0.15165
CCDC90B	775	0.66	0.00017	0.32	0.0244	0.25	0.13183
CCL20	44	-9.18	0	-0.05	0.81615	-5.9	0
CCL5	30185	1.29	0	-0.24	0.11383	1.29	0
CCNB3	24	-3.38	0.00182	-0.55	0.16701	-0.29	0.23521
CCNG2	444	-1.06	0.00738	0.11	0.7504	-0.89	0.0022
CCR12P	36	-0.21	0	-0.13	0.48903	-7.41	0
CCR6	233	-9.45	3e-05	0.09	0.7158	-9.42	0
CCR7	883	-7.02	0	-0.26	0.50568	-5.9	0
CCSAP	820	-1.38	0.00354	-0.33	0.22477	-0.6	0.02731
CCT2	2434	-0.59	0.00536	-0.18	0.17986	-0.32	0.01347
CD244	232	1.66	4e-05	1.06	0	0.7	0.00427
CD248	71	-8.25	0	-0.43	0.15929	-6.39	0
CD27	238	-4.56	2e-05	-0.1	0.79195	-4.92	0
CD27-AS1	106	1.26	0.00921	0.81	0.00433	0.27	0.36403
CD28	1154	-2.95	0	-0.16	0.67485	-4.22	0
CD44	7361	-0.82	0.00985	-0.76	0.00024	-0.13	0.61077
CD5	4412	-1.77	0.00615	-3.77	0	0.7	0.08036
CD55	1597	-2.19	0.00026	-0.32	0.29236	-0.39	0.20237
CD58	614	0.93	0.0079	0.05	0.87395	0.97	0
CD63	1858	1.23	0.00096	0.4	0.04125	0.67	0.00061
CD7	2069	-4.28	0.00104	-0.14	0.46289	-1.85	0.01612
CD74	9288	1.5	0.00434	0.47	0.07815	0.76	0.00736
CD79A	45	-2.91	0.0041	-0.1	0.76647	-2.79	0
CD79B	184	-2.61	0.00344	-2.17	8e-05	-0.1	0.67741
CD81	3082	0.66	0.00115	0.08	0.69917	0.66	0
CD99	4201	0.9	3e-05	-0.02	0.95186	0.99	0
CDC42BPA	34	-4.55	0.0074	-0.11	0.33544	-0.1	0.281
CDCA7L	114	-3.62	0.00045	-0.36	0.24794	-2.48	7e-05
CDH20	10	-8.68	0.00255	-0.25	0.08394	-0.18	0.18522
CDH23	319	-2.32	1e-05	-1.33	3e-05	-1.19	0.0004
CDIP1	449	-0.99	0.0053	-0.39	0.09156	-0.17	0.51473
CDKL1	199	2.02	0.00052	0.21	0.58204	1.15	0.00381
CDKN2A	132	1.96	0.00033	0.86	0.00311	1.21	0.00026
CDKN2B-AS1	130	1.51	0.00668	0.91	0.00426	0.43	0.15437
CDKN2D	1221	1.23	0.00261	0.57	0.01293	0.22	0.39674
CDON	61	-3.54	0.00073	-2.98	1e-05	-0.08	0.77293
CDV3	12581	0.57	0.00275	0.31	0.00264	0.24	0.05509
CELSR2	362	-1.85	0.00145	-1.86	0	0.2	0.51331
CEP41	205	-2.02	0	-0.35	0.18953	-1.32	0
CERK	5001	-1.87	0	-0.77	0.00058	-0.52	0.03051
CFLAR	12688	0.87	0.00028	0	0.99	0.73	0
CGAS	833	0.97	0.00352	0.51	0.01278	0.46	0.03633
CHCHD5	156	1	0.00224	0.51	0.00551	0.27	0.22841
CHKA	172	-1.62	0.00183	-0.57	0.05091	-0.68	0.02664
CHKB-CPT1B	2245	1.31	0.00839	1.1	6e-05	0.17	0.56155
CHML	777	-1.07	0.00346	0.06	0.85398	-0.67	0.00834
CHMP1B2P	32	-0.06	0	-0.05	0	0.01	0.62725
CHMP7	1279	-2.35	0	0.04	0.92201	-2.27	0
CHN2	647	2.18	0	0.52	0.02069	1.49	0
CHRM3-AS2	279	-5.88	0	-3.47	0	-2.14	0.00156
CHRNE	433	-1.47	0.00206	-0.27	0.38804	-0.34	0.24906
CHRNG	5	-0.02	0.00486	-0.02	0.00185	-0.01	0.38292
CHST7	434	1.08	0.00227	0.59	0.00493	0.42	0.06799
CIITA	770	2.56	0.00392	0.42	0.2469	1.86	9e-05
CITED4	58	-4.65	0	-2.14	0.00077	-2.21	0.00053
CKS2	401	1.15	0.00588	0.89	0.0099	0.2	0.50153
CLEC11A	39	-3.89	0.00603	-0.03	0.92215	-0.39	0.0614
CLIC6	18	-12.91	0.00055	-5.98	0.00357	-0.12	0.49344
CLINT1	2801	-0.75	0.00196	-0.94	0	0.05	0.84763
CNKSR2	102	-6.04	4e-05	-0.03	0.93246	-6.36	0
CNN3	26	-12.12	0	-5.06	0.00688	-3.49	0.00251
CNST	1621	-0.9	0	0.08	0.689	-0.96	0
CNTN2	21	-9.55	0.0038	-0.22	0.14218	-0.12	0.03625
COA6-AS1	61	1.37	0.0054	0.38	0.18684	0.74	0.01716
COL18A1	313	-3.83	0.00836	-0.11	0.58472	-2.38	0.01255
COL5A1	118	-0.27	0.00145	-0.07	0.57853	-0.15	0.00287
COLGALT2	358	-2.68	0.00108	-2.66	0	0.05	0.85051
COQ10B	2317	0.82	6e-05	0.44	0.00076	0.46	0.00107
COQ8A	1351	-1.53	0	-0.46	0.01317	-0.66	0.00045
CORO6	179	1.81	0.00121	0.52	0.04877	0.93	0.00137
CPAMD8	47	-3.59	0.00183	-0.37	0.18978	-1.68	0.01341
CPOX	596	-1.16	0.00056	-0.84	0	-0.28	0.173
CR1	126	-3.43	0	0.14	0.70114	-3.8	0
CR2	33	-11.51	2e-05	-2.73	0.05962	-6.08	0
CR381653.1	13	-3.7	0.00183	-2.05	0.00779	-0.47	0.1716
CRADD	293	0.7	0.0084	0.13	0.54585	0.64	0.00037
CRIP2	59	-5.29	0	-2.39	0.0001	-1.81	0.00221
CRYBG3	559	-1.86	0.00604	-3.5	0	0.7	0.07829
CSGALNACT1	407	-0.41	0.00865	-0.19	0.37822	-0.17	0.1862
CSPG4P10	76	-1.97	0.00032	-2.64	0	0.37	0.24346
CTAGE4	18	-3.73	0.00658	-4.45	6e-05	-0.01	0.95752
CTAGE8	38	-3.19	0.00057	-2.98	0	-0.17	0.54882
CTDSP2	3342	-0.79	0.00921	-0.69	0.0007	-0.06	0.82444
CTDSPL	17	-5.67	0.00064	-0.57	0.04697	-0.26	0.14914
CTIF	116	-4	1e-05	-4.56	0	0.44	0.1588
CTNNA1	1601	1.53	0.00017	1.15	0	0.72	0.00428
CTNNBIP1	531	0.81	0.00976	-0.36	0.07515	0.77	0.00019
CTSA	773	-1.54	0	-0.11	0.63484	-0.97	0
CU633904.1	8	4.7	0.00825	2.29	0.01678	0.01	0.92049
CU634019.1	11	5.01	0.00271	3.06	0.00274	0	0.98615
CXCL16	40	-2.52	0.003	-0.07	0.8782	-2.11	0.00023
CXCL2	39	-0.36	0.00923	-0.02	0.96048	-0.03	0.84466
CXCL8	1076	-2.87	0.00427	-0.04	0.90602	-0.03	0.90447
CXCR3	480	-2.34	0.00471	-3.3	0	0.36	0.24288
CYCS	5308	1.23	0.00048	0.53	0.0175	0.36	0.13774
CYP2B7P	14	-4.35	0.00504	-0.2	0.1914	-0.09	0.48038
CYP2E1	42	-3.01	0.00095	-0.29	0.42441	-1.9	0.00312
CYP2J2	9	-9.85	0.00037	-0.3	0.11014	-2.86	0.01591
CYSLTR2	213	2.27	0.00469	1.47	0.00314	0.06	0.84119
CYTH1	11577	-0.46	0.00916	-0.37	0.00069	0.05	0.79747
CYTH3	735	-2.89	0.00283	-3.71	0	0.05	0.87733
CYTOR	1061	2.22	2e-05	-0.02	0.95186	2.01	0
DAB2	77	-4.18	7e-05	-1.63	0.00208	-1.79	0.00158
DACT1	16	-12.07	0	-3.33	0.01318	-3.86	0.00163
DAGLA	20	-3.56	0.00235	-2.48	0.00059	0.06	0.8401
DAPK2	593	3.28	0	0.36	0.31588	2.47	0
DAZAP2	9361	0.49	0.00155	0.1	0.3361	0.41	0
DBH-AS1	16	-5.12	0.00202	0.23	0.02784	-4.28	0.00036
DBP	761	-1.55	0.00977	-0.78	0.01967	-0.18	0.55466
DCBLD1	172	-3.27	0.00044	-4.49	0	0.14	0.53336
DCBLD2	57	-5.62	0	-4.92	0	-0.19	0.49942
DCHS1	347	-3.84	0	-1.25	0.00311	-3.74	0
DCLRE1C	912	0.53	0.00345	0.16	0.23201	0.27	0.04094
DDX43	57	-0.09	0.00526	-0.07	0.00525	-0.04	0.23326
DDX59	808	0.72	0.00614	0.51	0.00072	0.28	0.13035
DDX60	2571	0.57	0.00894	0.37	0.07523	0.15	0.53451
DENND1B	1768	0.91	0.00025	0.11	0.64781	0.66	0.00021
DENND3	3669	1.33	0.00725	1.44	0	0.46	0.10979
DENND5A	593	-3.18	0.0013	-0.02	0.95124	-3.27	0
DERL1	3659	0.76	0.00063	0.55	9e-05	0.38	0.02116
DGKA	2572	-1.95	0	-0.22	0.2087	-1.98	0
DGKK	109	-3.65	0.00677	-1.72	0.01448	0.02	0.94219
DGKZ	8364	0.63	0.00032	0.44	2e-05	0.15	0.29296
DHRS12	204	-0.95	0.00427	-0.74	8e-05	-0.44	0.03226
DHRS3	768	-3.6	0	-3.21	0	-0.3	0.30129
DHX32	212	-5.35	0	-2.01	0.00127	-1.89	0.00349
DIP2B	171	-0.62	0.00723	0.02	0.92742	-0.51	7e-05
DIPK1A	393	-1.06	0.00578	-1.3	0	-0.03	0.92998
DIPK1B	15	-0.04	0	-0.04	0.49693	-0.03	0.5375
DIRC3	29	-6.44	0	-4.12	1e-05	-0.2	0.35832
DMPK	748	0.93	0.00326	0.47	0.01579	0.44	0.03469
DMWD	1002	0.76	0.00053	0.36	0.00994	0.51	0.00055
DMXL2	506	-2.09	0.00096	-2.2	0	0.45	0.16774
DNAH9	18	-0.05	0	-0.07	0.4001	-0.01	0.99518
DNAJA3	669	-0.7	0.00104	-0.38	0.00054	-0.55	0
DNAJB14	5673	0.84	1e-05	0.39	0.00023	0.34	0.00423
DNAJC28	21	-2.01	0.00461	-1.26	0.00553	-0.01	0.96701
DNAJC5	3214	-0.74	0.00321	-0.59	1e-05	0.01	0.96659
DNAJC6	136	-2.44	0.00079	-4.68	0	1.39	0.0022
DNMT3A	1026	-1.47	0.00011	-0.11	0.76193	-1.93	0
DOCK3	125	-3.68	0	-2.8	0	-0.04	0.88056
DOK2	4348	1.1	0.00083	0.12	0.63899	0.72	0.00017
DPEP2	424	-2.01	0.00251	-2.18	0	-0.06	0.84394
DPEP3	8	-5.35	0.00218	-2.89	0.00597	-0.26	0.17651
DPH3	610	0.85	0.00825	0.23	0.30233	0.53	0.01197
DPP9	2133	0.53	0.00737	0.47	5e-05	0.04	0.85807
DPYSL4	34	-7.42	0.00011	-0.02	0.89338	-2.43	0.026
DSC1	80	-8.5	0.00327	-0.18	0.3139	-6.87	0
DSTYK	158	-0.73	0.00402	-0.46	0.00361	0.03	0.90637
DTD1	948	0.65	0.00213	0.24	0.09424	0.31	0.04028
DTWD2	223	-1.2	1e-05	-0.91	0	-0.17	0.3816
EDA	65	-5.54	0.00066	-3.53	0.00094	-0.06	0.69429
EDAR	55	-10.03	0.0039	-0.12	0.50021	-7.47	1e-05
EDEM3	1657	-0.63	0.00972	-0.44	0.00117	-0.34	0.02923
EEF1B2P3	563	-0.87	0.00701	-0.48	0.0129	-0.59	0.00405
EEF2	4824	-0.6	0.00527	-0.08	0.68278	-0.72	0
EFHC2	188	-2.76	0.00659	-3.95	0	0.26	0.34083
EFHD2	13737	1.35	0	0.2	0.26202	1.31	0
EGFL8	42	-3.51	3e-05	-0.88	0.03923	-1.34	0.00602
EGLN2	3129	-1.05	0.00035	-0.18	0.5097	-0.36	0.14101
EGR2	279	2	0.00273	1.63	3e-05	0.13	0.68535
EGR4	90	3	0.00016	0.79	0.0276	1.04	0.01179
EID1	5106	0.64	0.0001	0.22	0.05058	0.49	0
EIF3E	8194	-0.75	0.00024	-0.24	0.1035	-0.73	0
EIF4G3	2114	0.93	1e-05	0.51	0.00054	0.55	0.00043
ELOVL4	115	-2.12	0.00187	-0.15	0.67522	-1.53	0.00048
EMC8	313	-0.92	0.00295	-0.25	0.17918	-0.31	0.10358
EML6	108	1.73	0.00407	0.07	0.86489	0.76	0.05063
EMP3	202	0.84	0.00227	0.42	0.00328	0.42	0.00669
ENGASE	1766	-1.04	0	-0.26	0.11014	-0.78	0
ENPEP	11	-0.03	0.00308	-0.02	0.99398	-0.01	0.78694
ENPP4	3293	1.11	0.0015	0.21	0.37754	0.91	1e-05
ENTPD6	1419	-0.74	2e-05	-0.47	0	-0.41	0.00012
ENY2	1247	0.58	0.00253	-0.01	0.96476	0.41	0.0038
EOGT	444	1.23	0.00459	0.61	0.02439	0.17	0.56896
EOMES	2059	1.62	0.00131	0.47	0.07919	0.52	0.05811
EPB41	9756	-0.48	0.00321	-0.05	0.72894	-0.26	0.01517
EPB41L2	103	-2.73	0.00621	-2.64	5e-05	-0.06	0.80086
EPHA1	105	-8.03	0	-0.18	0.5663	-6.54	0
EPHA1-AS1	74	-6.66	0	-0.07	0.82876	-6.24	0
EPHA4	1044	-1.74	0.00578	-3.05	0	0.6	0.11486
EPHB4	82	-3.91	1e-05	0.23	0.50079	-4.46	0
EPHB6	392	-3.27	0	-2.88	0	-0.09	0.79036
EPPK1	170	-5.01	4e-05	-0.47	0.18125	-5.02	0
EPS15	5956	0.71	0.00041	0.01	0.96332	0.56	0
ERBB2	1327	-1.61	0.0007	-0.53	0.05782	0.1	0.75872
ERC1	639	-0.78	0.00732	-0.36	0.0424	-0.31	0.10922
ERH	1122	0.58	0.00514	0.44	0	0.12	0.40525
ERRFI1	538	-2.07	0.00271	-2.66	0	0.92	0.01282
ETNK2	126	-6.3	0	-4.97	0	-0.1	0.67606
ETV1	41	2.46	0.00446	3.23	0	-0.17	0.53741
EVC2	38	-7.7	7e-05	-4.05	0.00023	-0.16	0.1178
EXPH5	129	-5.23	0	-3.44	0	-0.97	0.0168
EZR	12742	0.71	0.00418	0.4	0.06166	0.31	0.17403
F2R	4482	1.09	0.00067	0.24	0.36184	1.15	0
F8	283	1.25	0.00043	-0.05	0.8949	1	1e-05
FAAH	192	2.72	0.00136	0.42	0.27984	0.16	0.57257
FAM102A	1436	-3.8	0	-1.5	3e-05	-2.22	0
FAM110C	24	-3.89	0.00185	-2.81	0.00013	-0.2	0.44131
FAM117B	685	-2.13	1e-05	-0.19	0.5576	-1.58	0
FAM129B	269	-2.88	0	-3.24	0	0.12	0.7012
FAM153A	124	-5.2	0.00077	-0.02	0.9455	-4.69	0.00013
FAM153B	31	-7.63	0.00012	-0.07	0.75946	-6.37	0
FAM153CP	113	-6.87	0	-0.17	0.5576	-5.42	0
FAM184A	48	-5.35	0.00024	-4.15	7e-05	-0.35	0.1453
FAM218A	10	-9.46	7e-05	-7.28	2e-05	-0.09	0.56533
FAM226B	14	-2.71	0.0076	-1.9	0.00495	-0.67	0.08744
FAM241A	158	-1.97	0.00155	-0.71	0.04184	-1.29	0.00035
FAM30A	36	-0.51	0.00871	-0.15	0.33716	-0.16	0.11958
FAM49A	576	1.55	0.00724	0.53	0.07663	0.76	0.01466
FAM57A	20	-4.43	0.00015	-0.32	0.38361	-2.17	0.00462
FAM78A	3524	-0.79	0.00434	-0.64	6e-05	-0.01	0.98328
FAM83F	47	-3.41	0.00503	-0.05	0.86996	-2.75	0.00016
FAM86EP	27	-2.25	0.0036	-0.76	0.07915	-1.33	0.00561
FAR2P3	29	-5.02	0.00216	-0.15	0.20977	-0.06	0.57304
FAS	1269	1.39	0.00823	0.1	0.79577	0.8	0.01801
FAT4	47	-2.94	0.00859	-1.61	0.01166	-0.3	0.2116
FBLN1	10	-0.04	0	-0.06	0.67312	0	0.93379
FBLN2	105	-7.38	0	-2.1	0.01183	-4.7	0
FBXO25	823	-0.88	0.00574	-0.55	0.00068	-0.14	0.54081
FBXO30	745	0.61	0.0014	0.39	2e-05	0.39	0.0002
FBXO6	340	1.01	0.00401	1.26	0	0.16	0.59829
FBXW5	4848	0.95	4e-05	0.6	0	0.34	0.00421
FCGBP	1264	-5.45	0	-0.63	0.03715	-1.71	0.0199
FCHSD2	897	0.56	0.00636	0.73	0	-0.14	0.32249
FCMR	193	-1.13	0.0036	0.2	0.49423	-1.38	0
FCRL6	4458	1.52	0	-0.04	0.89041	1.75	0
FCRLB	90	1.81	0.00603	0.82	0.02951	1.05	0.01261
FDPS	1135	0.51	0.00306	0.25	0.01996	0.21	0.08553
FDXR	117	1.08	0.00391	0.46	0.06362	0.27	0.31156
FER	652	-2.23	0.00131	-4.01	0	0.59	0.11812
FGFR2	90	-0.39	0.00913	-4.13	1e-05	0.1	0.49194
FGR	4721	1.71	0	0.48	0.00252	1.18	0
FHIT	55	-2.39	0.00838	-0.39	0.30734	-2.15	0
FHL1	157	-5.72	0	-5.54	0	-0.02	0.94832
FIGNL1	507	-1.02	0.00141	-0.41	0.08491	-0.42	0.07726
FIRRE	48	-3.31	0.0089	-4	0.00021	0.01	0.95819
FITM2	187	-1.2	8e-05	-0.21	0.39537	-0.82	4e-05
FLAD1	769	0.55	0.00179	0.07	0.68698	0.32	0.01332
FLG-AS1	21	-5.23	0.00458	-3.48	0.00425	0.02	0.91326
FLNA	150945	0.79	0.00705	0.06	0.80294	0.96	0
FLNB	1495	-2.61	0	-0.76	0	-1.96	0
FLOT1	1579	1.17	0.0005	0.3	0.13463	0.57	0.00395
FLT1	34	-5.27	0.00023	-1.05	0.0951	-3.51	0
FLT3LG	816	-1.64	0	-0.72	2e-05	-0.94	0
FLT4	295	-0.3	0.00727	-0.28	0.09626	-2.84	0.01201
FLVCR2	73	2.01	0.00131	1.45	5e-05	0.37	0.24053
FOXJ1	26	-5.74	0.00015	-2.88	0.00224	-2.99	0.0001
FOXK2	1233	1.09	0.00713	0.96	0.00015	-0.05	0.88842
FOXO1	2904	-1.51	0.00134	-0.41	0.08014	-0.47	0.05213
FOXP1	5899	-1.78	0	-0.63	0.00069	-1.14	0
FP236241.1	9	7.07	0.00065	3.8	0.0017	0.03	0.83086
FRMD4B	530	-4.62	0	-4.37	0	0.24	0.30368
FRMD6	85	-2.22	0.00395	-0.25	0.43546	-0.35	0.23759
FRRS1	24	-5.21	0.00395	-4.74	2e-05	0.08	0.7067
FSBP	127	-3.29	0.00459	-0.34	0.17439	-2.03	0.00507
FSD1	38	-3.18	0.00033	1.05	0.01801	-3.36	0
FSD2	11	-0.02	0.00484	-0.02	0.73332	0	0.90277
FTH1	6584	-1.46	0.00575	-0.99	0.00207	-0.32	0.27517
FURIN	2527	-1.44	0.00138	-0.35	0.26215	-1	0.00206
FUT9	20	-0.06	0	-0.06	0	-0.02	0.14528
FXYD5	1889	-1	0.00671	-0.74	0.00102	-0.07	0.82324
FXYD7	79	-3.9	0.00217	-4.25	0	0.01	0.95581
FYB1	7061	-0.62	0.00123	-0.31	0.04315	-0.36	0.02321
FZD8	102	-6.5	0	-4.8	0	0.01	0.96662
GAL3ST4	54	-7.38	0	-0.23	0.45597	-5.31	0
GALNT1	3291	1.02	0.00527	0.82	0.00289	0.16	0.59913
GALNT12	268	-2.85	0.00016	-3.14	0	0.14	0.59914
GALNT3	1086	1.05	0.00103	0.14	0.59494	1.02	0
GAS1	72	-2.25	0.00801	-1.36	0.00265	0.17	0.54964
GAS6-AS1	32	-4.43	0.00786	-2.86	0.00724	-0.21	0.14649
GBA2	1429	0.9	0	0.39	0.0018	0.29	0.03894
GCK	7	-0.02	0.00458	-0.02	0.94015	-0.01	0.76108
GDF6	28	-5.1	0.00017	-2.21	0.00074	-0.02	0.96551
GDPD5	1976	-1.63	0.00472	-3.54	0	1.69	1e-05
GEMIN4	410	-0.84	0.00084	0.13	0.40559	-0.83	0
GFPT2	147	-4.46	6e-05	-4.57	0	-0.01	0.97881
GGTA1P	9	-0.06	0.00583	-0.13	0.00098	0.03	0.74363
GIMAP1	1568	-1.62	0	-1.37	0	-0.63	0.00215
GIMAP1-GIMAP5	390	-0.03	0.00418	-0.02	0	-0.01	0.2823
GJA3	27	-4.47	0.00454	-0.07	0.7236	-0.2	0.18001
GK	161	0.94	0.00889	0.17	0.59661	0.37	0.15466
GLIS3	29	-0.66	0.00255	0.08	0.67647	-6.63	0
GLO1	1486	0.89	0.00303	0.31	0.08839	0.31	0.10968
GLP1R	7	-0.04	0	-0.13	0	0.05	0.10705
GLS2	24	-2.57	0.00891	-0.79	0.06089	-1.25	0.03862
GNA11	44	-7.16	0	-3.41	8e-05	-2.32	0.00117
GNAO1	348	1.27	0.00928	-0.19	0.59992	1.64	1e-05
GNG7	27	-5.3	1e-05	-2.57	0.0012	-0.89	0.05972
GNGT2	234	1.18	0.00062	0.17	0.44778	0.83	1e-05
GNL3	1945	-0.66	0.00273	-0.16	0.36139	-0.46	0.00292
GNPDA1	351	-1.08	0.00518	-1.66	0	0	0.991
GOLGA2P10	236	-2.54	0.00015	-2.49	0	-0.08	0.8013
GOLGA2P7	153	-4.89	0	-4.55	0	-0.09	0.7688
GOLGA6L9	150	-3.13	1e-05	-2.79	0	-0.14	0.64652
GOLGA8A	5561	-1.25	0.00114	-1.23	0	-0.29	0.28036
GOLGA8B	6985	-1.29	0.00109	-0.92	0.00037	-0.4	0.14909
GP5	59	-4.11	0.0047	-0.08	0.76283	-4.52	3e-05
GPA33	146	-2.86	1e-05	-3.14	0	0.04	0.91755
GPAT3	55	-2.55	0.00321	-1.65	0.00072	-1.01	0.02555
GPC2	46	-4.61	0	-0.14	0.7165	-3.92	0
GPD1L	693	-1.24	0.00373	-0.85	0.00113	-0.38	0.15871
GPR15	67	-2.45	0.00808	0.15	0.62688	-4.48	0
GPR157	123	-3.42	1e-05	-3.55	0	-0.04	0.90275
GPR35	293	-1.64	0.00015	-0.22	0.55348	-0.39	0.21725
GPR63	60	-2.66	0.00557	-4.01	0	0.53	0.09056
GPRASP1	887	-3.43	0.00284	-1.76	0.00248	-2.08	0.00247
GPSM1	118	-4.98	0	-2.27	2e-05	-1.42	0.00935
GPX7	161	-2.28	0.00494	-1.61	0.00049	-0.24	0.39786
GRAMD1A	1137	-1.51	0.0004	-1.03	3e-05	-0.96	0.0003
GRAMD2B	196	-2.04	0.00439	-0.51	0.12781	-0.95	0.00916
GRAP	345	-2.7	0.00287	-0.32	0.28452	-1.12	0.05517
GRAP2	3389	-1.21	1e-05	-0.65	0.00283	-0.3	0.21122
GRASP	801	-5.52	0	-1.16	0.02091	-2.38	0.00122
GREM1	20	-0.03	7e-05	-0.04	4e-05	-0.01	0.4076
GREM2	16	-11.35	0	-0.21	0.06166	-0.21	0.04317
GRM7	9	-0.02	0.00579	-0.04	0.73494	-0.01	0.51691
GSC	80	-9.95	0.00032	-6.97	0	0.01	0.92417
GSTM3	124	-0.27	0.00044	-0.2	0.00224	-0.06	0.57925
GTDC1	1437	1.49	0	0.82	0	0.23	0.24462
GTF2E2	831	0.66	0.00034	0.22	0.06413	0.25	0.04839
GTF2IP1	1498	-0.72	0.00586	-0.38	0.02677	-0.1	0.67812
GTF2IP4	1427	-0.81	0.00397	-0.61	0.00054	0.01	0.96162
GTF2IP7	6	-0.04	1e-05	-0.07	0	-0.02	0.14807
GYG1	966	1.68	0	1.04	0	0.31	0.08909
GZMA	5792	1.27	4e-05	-0.15	0.58314	1.42	0
GZMH	14698	1.45	5e-05	-0.09	0.77372	1.93	0
HAPLN3	319	-4.32	0	0.99	0.01775	-5.44	0
HAUS2	1213	0.58	0.00076	0.28	0.0522	0.42	0.00437
HCG4B	45	2.43	0.00134	0	0.99847	0.86	0.06055
HCST	176	0.59	0.00926	0.11	0.53379	0.52	0.00022
HEATR3	784	-0.95	0.00548	-0.35	0.06074	-0.24	0.25037
HEMK1	1305	-0.87	0.00179	0.17	0.43947	-0.78	1e-05
HENMT1	1067	1.12	0.00013	0.96	0	0.29	0.19305
HERPUD2	3085	0.72	5e-05	0.06	0.724	0.55	0
HES1	49	-4.53	0.00091	-0.4	0.07646	-0.06	0.75964
HID1	37	-3.22	0.00594	-0.36	0.20849	-2.68	0.00012
HIP1R	2733	-1.24	0.00021	-0.24	0.28429	-0.65	0.00151
HIST1H1T	11	-3.41	0.00418	-0.1	0.82752	-2.93	6e-05
HIST1H2AK	922	2.09	1e-05	0.32	0.26766	1.09	0.00027
HIST1H2BI	2249	1.64	0.00392	0.19	0.57831	1.02	0.00166
HIST1H2BL	581	1.45	0.00211	0.65	0.01045	0.44	0.09769
HIST1H2BM	469	2.06	0.00167	0.95	0.00812	0.6	0.08857
HIST1H4F	1796	1.14	0.00508	0.25	0.34531	0.42	0.0815
HIVEP3	690	1.66	0.00023	0.29	0.30416	1.49	0
HKDC1	49	-6.17	0	-2.73	0.00066	-2.29	0.00047
HLA-DMA	514	3.04	0	0.76	0.02338	1.21	0.00106
HLA-DPA1	3086	1.42	0.00069	0.15	0.64974	1.3	0
HLA-DRA	2225	2.88	0.00529	1.32	0.00522	1.34	0.00951
HLA-DRB6	67	0.07	0.0075	0.03	0.8606	0.05	0.18073
HLA-V	46	-0.06	0	-0.08	0	-0.03	0.23001
HLF	78	-4.74	0.00162	-5.78	0	0.25	0.14312
HMGB3P4	20	-1.67	0.00389	0.07	0.87897	-1.52	6e-05
HMGCR	1055	0.74	1e-05	0.4	9e-05	0.42	0.00032
HOMER1	806	1.48	0.00107	0.18	0.46081	0.6	0.00624
HOOK1	151	-4.33	0	-2.42	0.00026	-2.43	0.00047
HOPX	2652	2.16	1e-05	-0.09	0.77232	1.99	0
HOXB4	126	1.73	0.00623	0.5	0.15426	0.91	0.01829
HOXB7	38	3.75	0.00091	0.19	0.57844	2.38	0.00226
HOXB9	21	3.51	0.00152	1.73	0.00478	0.83	0.0629
HPCAL4	92	-6.41	0	-3.56	0	-2.21	0.00145
HPS5	914	0.62	0.00916	0.47	0.00206	0.14	0.51187
HS1BP3	520	0.66	0.00444	0.49	0.00304	0.08	0.74994
HSD17B4	761	-1.19	0	-0.99	0	-0.09	0.6979
HSP90AA1	2788	1.43	0.00525	0.23	0.47466	0.2	0.4948
HSPA2	141	-2.65	0.0052	-0.12	0.62271	-0.36	0.14275
HSPG2	57	-8.32	0	-0.48	0.0997	-5.35	0
HTT	2862	0.73	0.00013	0.22	0.10444	0.42	0.00118
HYI	40	-2.62	0.00822	-3.37	8e-05	0.07	0.68626
IAH1	694	0.65	0.00963	0.37	0.01294	0.14	0.4913
IFIH1	1076	1.11	0.00867	0.17	0.54371	0.6	0.01812
IFIT5	2044	1.11	0.00738	0.54	0.05715	0.6	0.04289
IFNG	3287	2.41	0.00012	0.47	0.16239	1.72	0.00024
IGF1R	680	-4.35	0	-1.33	0.0139	-1.58	0.00683
IGFBPL1	7	-0.16	0.00469	-0.11	0.31138	-0.01	0.90275
IGIP	191	-1.1	0.00218	-0.41	0.06066	-0.55	0.0132
IL16	3669	-1.3	0.00504	-0.63	0.00979	-0.65	0.01179
IL17RA	1987	-0.99	0.00066	-0.22	0.35426	-0.49	0.02491
IL17RE	37	-7.5	1e-05	-0.37	0.15603	-4.72	0
IL18BP	591	0.89	0.00072	0.17	0.44934	0.48	0.01038
IL1A	15	-0.46	0.00514	-0.19	0.4326	-0.1	0.48786
IL1B	371	-4.72	0	-0.41	0.28034	-0.47	0.16192
IL23A	107	-2.44	0.00181	-0.69	0.0919	-2.7	0
IL4I1	77	-4.64	5e-05	-1.03	0.02033	-2.73	3e-05
IL6R	322	-3.54	5e-05	-0.24	0.52182	-3.36	0
IL7R	21251	-4.04	0	-4.78	0	-0.12	0.67812
IMPACT	457	-0.78	0.00985	-0.07	0.76566	-0.59	4e-05
IMPDH2	127	-1.03	0	-0.46	0.00128	-0.67	1e-05
INF2	173	-4.25	0.00048	-0.18	0.5029	-3.57	0
INPP5A	145	-1.75	0.00101	-0.23	0.48927	-1.37	4e-05
INTS4P1	34	7.05	0.00023	0.11	0.57854	0.23	0.01238
IPO7	2345	-0.52	0.00235	-0.24	0.04274	-0.07	0.68305
IQSEC3	39	-7.76	0.00104	-0.11	0.45953	-5.97	1e-05
IRAK1	385	0.72	0.00548	-0.02	0.95327	0.52	0.00333
IRF8	224	-2.08	0.00271	-0.29	0.40904	-0.34	0.26757
IRS1	80	-6.49	0	-1.81	0.00483	-2.69	0.00011
IRS2	635	-5.26	0	-0.59	0.07804	-2	0.01428
ISYNA1	277	-1.59	6e-05	-0.26	0.37269	-0.8	0.00487
ITGA5	5066	-2	0.00179	-2.93	0	0.65	0.07176
ITGA6	2551	-3.34	1e-05	-3.49	0	-0.86	0.05685
ITGAL	30249	0.66	6e-05	0.08	0.63713	0.68	0
ITM2C	282	-6.28	0	-4.67	0	-0.5	0.08195
IZUMO4	88	-1.4	0.00801	-0.03	0.9474	-1.28	0.00013
JAK3	6488	0.89	0.00109	1.04	0	-0.21	0.34087
JAM3	168	-5.97	0	-4.49	0	-0.28	0.36636
JAML	877	-4.39	2e-05	-0.81	0.07115	-3.71	0
JAZF1	1099	1.45	0	0.45	0.00913	1.07	0
JPT1	646	1.04	0.00664	0.5	0.02652	0.44	0.07313
KANSL1	5493	-0.8	0.00636	0.22	0.25258	-0.51	0.00392
KANSL1L	315	-2.06	0.00012	-1.87	0	-0.3	0.31499
KATNAL1	941	1.21	0.0008	0.84	0.00029	0.46	0.06618
KBTBD11	268	-3.35	0.00086	-3.53	0	-0.15	0.54941
KCNA6	49	-4.45	0.00227	-3.26	0.00122	-0.03	0.86407
KCNH2	14	-4.45	0.00478	0.02	0.94365	-4.08	0
KCNH3	57	-5.5	0	-2.86	0	-1.63	0.00354
KCNK6	243	-3.69	0	-3.39	0	-0.15	0.61731
KCNMB4	26	-5.61	0	-1.24	0.04377	-3.64	0
KCP	115	2.79	0.00289	0.57	0.15042	0.51	0.10806
KDM7A	3577	-0.62	0.00421	-0.35	0.05804	0.22	0.29665
KHDC1	54	1.49	0.00321	0.56	0.02136	0.89	0.0019
KIAA0513	651	-2.29	0	-1.14	5e-05	-0.49	0.09027
KIAA1147	3962	-1.41	0	-0.75	0	-0.64	0.00013
KIAA1257	26	-5.57	0.0061	-0.26	0.07967	-0.32	0.05592
KIAA1549	14	-4.27	0.00416	-1.55	0.05983	-0.98	0.085
KIF13A	142	-3.28	0.00128	-1.67	0.00236	0.02	0.96288
KIF1A	16	-0.13	0.00745	-0.04	0.72724	-0.16	0.05245
KIF21A	1834	1.01	0	-0.08	0.72343	1.06	0
KLHL34	11	-11.48	0.00241	-0.27	0.22213	-4.79	0
KLHL6	606	-2.7	9e-05	-1.17	0.00222	-1.73	3e-05
KLRG1	3081	1.38	0.00033	0.25	0.38958	0.52	0.05031
KRAS	2831	1	0.0002	1.24	0	0.02	0.95581
L3MBTL3	1198	1.01	0	0.67	0	-0.05	0.82965
LAIR1	1117	-1.77	0.00266	-1.44	6e-05	-0.11	0.7325
LAMC3	16	-11.23	0.00947	-0.2	0.41241	-5.93	0
LAMTOR5-AS1	203	1.04	0.00185	0.68	0.00041	0.19	0.4469
LAPTM4B	59	-7.68	0	-3.83	0	-2.02	0.00215
LARS	2643	-0.72	0.00199	-0.35	0.01768	-0.32	0.04306
LAT	2966	-0.77	0.00134	-0.83	0	0.18	0.38378
LATS1	2221	0.41	0.00372	0.32	0.00017	0.12	0.29787
LBH	8222	-0.83	0.00113	-0.26	0.06677	-0.55	3e-05
LDHB	6213	-1.14	0	0.02	0.92591	-1.33	0
LDLRAD4	663	-2.16	0.00064	-1.62	0	-0.38	0.22252
LDLRAP1	1698	-2.66	0	-2.04	0	-0.97	0.00181
LEF1-AS1	49	-6.15	9e-05	-0.12	0.69212	-6.7	0
LEPROTL1	2883	-1.99	0	-0.45	0.05895	-1.32	0
LFNG	1766	-1.98	5e-05	-0.64	0.03022	-0.33	0.2602
LGALS1	2734	1.55	3e-05	-0.05	0.88568	1.82	0
LGALS3BP	274	-2.14	0.00806	-1.78	0.00114	-0.68	0.09955
LIFR	11	-0.16	0	-0.19	0.04669	0	0.96093
LIG1	1138	-0.71	0.00459	-0.25	0.09678	-0.5	0.00043
LIMK1	915	0.58	0.00476	0.7	3e-05	0.08	0.75856
LINC00315	10	-17.13	0.00367	-0.23	0.09642	-0.19	0.07886
LINC00402	129	-2.48	0.00786	0.4	0.2724	-5.22	0
LINC00469	127	-7.55	0	-4.35	0	0.01	0.97677
LINC00484	61	5.29	0	1.17	0.04438	2.27	0.00165
LINC00641	649	-1.06	0.00255	-0.5	0.03271	-0.74	0.00178
LINC00702	14	-0.08	0	-0.15	0.30525	0.01	0.85192
LINC00920	76	-5.43	0.00046	-0.04	0.76115	-0.09	0.23032
LINC00944	648	2.27	0	0.23	0.39261	1.92	0
LINC00951	4	-0.13	0	-0.16	0.01481	0.04	0.59951
LINC00954	103	-4.5	9e-05	-0.31	0.19434	-2.09	0.00817
LINC00987	254	1.52	0.00239	0.21	0.55306	0.77	0.02002
LINC01145	1147	0.82	0.00188	-0.03	0.92721	0.25	0.22482
LINC01410	67	1.97	0.00532	0.49	0.19196	1.03	0.01494
LINC01550	207	-3	0.00044	-2.43	0	-1.13	0.01226
LINC01679	161	-4.8	0.00014	-0.21	0.34304	-2.66	0.00048
LINC01841	33	1.71	0.00662	0.6	0.07361	0.55	0.10794
LINC01891	56	-3.55	0.00053	0.09	0.80321	-1.76	0.00778
LINC01943	81	2.39	0.00439	0	0.99994	1.92	0.00033
LINC02055	35	-6.73	0.00673	-7.34	3e-05	0.01	0.94758
LINC02084	306	2.69	0	0.72	0.0241	0.92	0.00965
LINC02099	7	-0.02	0.00491	-0.01	0	-0.01	0.1402
LINC02273	94	-2.54	0.00672	-2.81	4e-05	-1.13	0.02989
LINC02361	163	-2.26	0.00439	-0.09	0.80479	-1.33	0.00654
LINC02384	1622	1.55	0.00566	0.89	0.00866	1.06	0.00437
LINC02561	49	-8.31	5e-05	-4.39	0.00047	-0.05	0.82269
LLGL2	4379	0.77	0.00018	0.12	0.33067	0.84	0
LMBRD1	1141	0.75	0.00168	0.02	0.92462	0.42	0.00429
LMO7	414	-2.15	0	-0.43	0.09954	-1.64	0
LONRF3	411	-4.94	0	-4.57	0	0.52	0.14525
LPAR6	4367	1.85	0.00984	0.05	0.89662	1.52	0.00109
LRCH4	26	-0.74	0	-0.43	1e-05	-0.37	0.0003
LRFN2	105	-8.03	0	-8.02	0	0.19	0.25181
LRIF1	586	1.24	0.00171	0.19	0.46424	0.4	0.07754
LRP12	137	-5.22	0	-5.7	0	0.4	0.10023
LRP5	29	-6.1	0	-3.53	0.00012	-0.21	0.44017
LRP6	62	-8.06	0	-0.13	0.58141	-6.89	0
LRRC58	2327	-0.76	0.00302	-0.32	0.08225	-0.02	0.94887
LRRC7	16	-10.35	6e-05	-0.4	0.22013	-4.93	0
LRRC75A	150	-1.61	0.00147	-0.4	0.17515	-0.67	0.02243
LRRFIP2	960	0.69	6e-05	0.15	0.18217	0.42	4e-05
LRRN1	18	-14.93	0	-5.8	0.01089	-0.18	0.07437
LSM14B	1358	-0.92	0.00727	0.03	0.94374	-0.25	0.33884
LST1	87	-1.7	0.00519	0.03	0.93401	-1.65	0
LTA4H	1369	-0.86	0.00477	-0.17	0.3586	-0.65	4e-05
LTB	993	-4.81	0	-2.06	0	-3.82	0
LTBP3	591	-1.79	0	-0.36	0.10017	-2.03	0
LTC4S	53	-1.88	0.00868	-1.9	2e-05	0.02	0.95936
LTF	11	-8.32	0.00426	-6.34	0.00158	-0.04	0.89219
LTK	536	-4.78	0.00022	0.65	0.15631	-5.66	0
LYAR	2049	0.8	0.00113	0.05	0.8757	0.42	0.02105
LYPD3	19	-3.37	0.00125	-0.24	0.45412	-2.55	1e-05
LYPLA2	1117	0.48	0.00712	0.07	0.66638	0.26	0.06478
LYRM4	283	-1.27	0.00185	0	0.99169	-0.99	0.0007
LZTS3	295	-1.82	0.0079	-0.18	0.61236	-1.12	0.00842
MAD2L2	659	1.4	1e-05	0.65	0.00021	0.46	0.01977
MAGEF1	238	-1.34	0.00553	-0.01	0.9898	-1.08	0.00127
MAGEH1	277	-1.24	0.00976	-0.3	0.32143	-0.26	0.3551
MAGI2	62	-3.03	0.00198	-3.43	0	0.07	0.79053
MAGI3	219	-3.21	0.00053	-4.16	0	0.56	0.11544
MAL	149	-0.18	0.0075	-0.11	0.10403	-5.61	0.00016
MAMDC4	330	1.24	3e-05	0.6	0.00523	0.45	0.05103
MAML3	75	-4.97	0	-3.37	0	-1	0.01912
MAN1A1	5018	0.95	0.00442	0.33	0.16948	0.77	0.00122
MAN1C1	212	-5.39	0	-2.75	0	-2.22	0
MANEAL	137	1.21	0.00202	0.26	0.28989	1.26	0
MAP1LC3B	158	0.86	0.00045	0.37	0.01322	0.49	0.0018
MAP3K4	173	-0.55	0	-0.22	0.00514	-0.23	0.00782
MAP4	1962	0.88	0.0075	0.52	0.007	0.46	0.02737
MAP4K1	224	0.96	1e-05	0.53	1e-05	0.33	0.0173
MAP4K2	1355	-1.28	0.00152	-1.1	2e-05	-0.38	0.16109
MAP9	360	-2.31	0.00154	-3.84	0	0.77	0.05111
MAPK11	192	2.17	0.00162	2.52	0	-0.11	0.72029
MAST1	30	-6.09	6e-05	-2.96	0.00075	-0.07	0.74561
MAST2	341	0.73	0.00694	0.14	0.50398	0.73	3e-05
MAST4	238	-2.78	6e-05	-2.09	0	-0.56	0.11446
MATN2	34	-7.35	0.00204	-0.08	0.73487	-4.87	1e-05
MBNL1-AS1	96	1.79	0.00214	0.43	0.2258	0.07	0.83701
MBOAT1	183	-4.41	0	-3.52	0	-0.29	0.3559
MCC	223	-5.51	0	-4.76	0	-0.11	0.72903
MCF2L	211	-5.3	0	-3.45	0	-0.88	0.03532
MCM7	2197	-1.11	0.00127	-0.61	0.00541	-0.15	0.57897
MDM2	385	0.58	0.00197	0.48	4e-05	0.26	0.06893
MDN1	4667	-0.72	7e-05	-0.52	1e-05	-0.31	0.02128
ME3	365	2.49	0	0.24	0.47633	2.12	0
MED12L	45	-6.29	0.0005	-0.47	0.03047	-0.38	0.03503
MEGF6	552	-4.41	0	0.08	0.84687	-4.65	0
MEN1	581	-0.76	0.00913	-0.31	0.09811	-0.53	0.0045
MESP1	11	-3.9	0.00429	-3.71	0.00015	0.01	0.9767
MEST	69	-5.39	1e-05	-2.54	0.00095	-2.57	0.00023
METAP1	785	-0.67	0.00143	-0.29	0.01346	-0.11	0.47016
MEX3C	4869	0.92	0.00013	0.45	0.00173	0.32	0.05125
MFAP3L	116	-2.64	0.00333	-4.11	0	0.44	0.19237
MFGE8	195	-2.68	0.00439	0.22	0.46675	-3.4	0
MFHAS1	1377	-1.47	0.0038	-1.41	3e-05	-0.13	0.66751
MFSD12	708	-1.29	0.00126	-0.31	0.28352	-1.02	0.0006
MGAT5	1658	-0.82	0.00011	-1.02	0	0.01	0.98495
MIA2	1706	0.51	0.00913	0.15	0.27976	0.32	0.01087
MICU3	44	-6.13	0.00012	-2.52	0.01603	-4.03	0
MID2	267	-2.86	0.00459	-4.99	0	0.2	0.42002
MIR100HG	28	-4.48	0.00612	-0.42	0.05565	-0.13	0.28652
MIR222HG	347	2.01	0.00022	0.41	0.19293	0.72	0.03409
MIR3142HG	50	-4.71	0.00054	-2.2	0.00277	-0.15	0.40963
MIR4420	13	-2.17	0.00913	-0.53	0.17945	-0.22	0.40718
MIR5188	4	0.3	0.00649	0.15	0.61685	0.12	0.18412
MIR600HG	72	-3.21	0	-2.19	0	-1	0.00718
MKS1	160	-1.29	0.00133	-0.98	2e-05	-0.3	0.23062
MLXIP	1232	-1.2	0.00079	-0.04	0.89243	-0.98	1e-05
MMD	371	-1.25	0.00207	-0.73	0.01323	-0.66	0.02988
MMP11	28	-2.72	0.00365	-0.34	0.23399	-1.31	0.02998
MOB1A	14607	0.58	0.00137	0.44	5e-05	0.21	0.11212
MOCS1	33	-8.4	0.00539	-7.78	3e-05	-0.04	0.89542
MOCS2	481	-1.05	0.00036	-0.27	0.22068	-0.46	0.02663
MPP2	25	-8.93	0.00015	-5.8	3e-05	-0.21	0.22112
MPP5	244	-2.47	1e-05	-2.29	0	0.09	0.79121
MPP7	1076	-3.5	0	-3.49	0	0.03	0.96359
MPZL3	537	-2.02	0	-1.06	1e-05	-1.42	0
MRTO4	313	-1.03	0.00156	-0.11	0.69528	-0.69	0.00103
MSC-AS1	346	2.15	0.00805	1.92	0.00012	0.17	0.50562
MSH2	718	-0.85	0.0001	-0.01	0.97565	-0.74	0
MSMO1	767	1.15	0.00051	0.99	0	0.29	0.15631
MTA3	499	-0.74	0.0056	-0.68	0.00058	-0.12	0.64787
MTERF4	1536	-1.52	0	0.22	0.38213	-1.42	0
MTMR2	645	0.73	0.00981	1.01	0	0	0.99532
MTMR9LP	15	-3.8	0.00413	-0.59	0.06667	-0.13	0.48742
MT-ND6	702	-2.44	5e-05	-0.39	0.28926	-1.7	0.00191
MTPN	8308	0.52	0.00953	0	0.99242	0.43	0.00161
MT-TE	110	-3.01	0.00116	-0.39	0.22797	-2.1	0.00192
MXD1	1659	1.77	3e-05	0.72	0.00808	0.44	0.12324
MXRA8	56	-10.42	0	0.12	0.58064	-9.31	0
MYBBP1A	1423	-0.83	0.00361	-0.28	0.1092	-0.53	0.00198
MYD88	773	1.17	0.00024	0.62	0.00018	0.45	0.01684
MYH10	32	-4.88	0.00162	-3.22	0.00061	-0.19	0.31337
MYLK	32	-3.72	0.00418	-1.31	0.04308	-1.43	0.02198
MYO15B	1524	-2.56	0.0041	-0.91	0.07541	-1.06	0.05693
MYO1D	292	-2.14	0	-1.31	0	-0.58	0.025
MYO1F	10962	0.79	1e-05	0.08	0.62076	0.81	0
MYO1G	1457	1.02	7e-05	0.24	0.10631	0.67	0
MYO1H	8	-0.03	0.0002	-0.03	0.89961	0	0.90839
MYRF	75	-4.55	0.00026	-0.13	0.62362	-1.24	0.04448
N4BP2	1746	-0.77	0.00325	-0.06	0.80993	-0.48	0.01073
N4BP2L1	1649	0.49	0.0093	0.17	0.31343	0.28	0.08322
N4BP3	1064	-5.8	0	-1.12	0.02853	-0.26	0.24801
NBL1	111	-6.64	0	-1.89	0.00589	-3.6	0
NBPF15	542	-1.07	0.00663	0.12	0.73633	-1.38	1e-05
NBPF9	420	-1.55	3e-05	-0.27	0.43081	-0.95	0.00996
NCALD	1567	1.54	0.00083	0.71	0.00779	0.7	0.01289
NCAM2	14	-23.89	0	-14.55	0	0.02	0.73413
NCK2	201	-0.9	0.00403	-1.2	0	-0.38	0.08324
NCL	11356	-0.52	0.00322	0.2	0.12637	-0.39	0.00178
NDFIP1	2422	-0.86	0.00013	-0.44	0.00117	-0.41	0.00514
NDRG2	149	-2.82	0.00055	-2.93	0	-0.08	0.781
NEBL	20	-0.02	0.00232	-0.09	0.25858	0.01	0.89927
NEDD4	382	-1.62	0.00993	-0.86	0.02725	-0.1	0.72285
NEDD4L	100	-4.08	1e-05	-2.24	5e-05	-0.62	0.11565
NEIL1	245	-2.24	0.00539	-1.5	0.00267	-0.19	0.49636
NELL2	1808	-5.22	1e-05	-0.28	0.37408	-5.48	0
NEO1	896	-4.04	0	-5.52	0	0.88	0.0487
NETO2	43	-3.92	0.00136	-2.85	0.00038	-0.06	0.80989
NEURL1	31	-3.41	0.0095	-0.43	0.13521	-0.37	0.09404
NEURL1B	21	-5.93	5e-05	-3.66	0.00025	-0.47	0.11062
NFASC	38	-6.32	0.0024	-2.98	0.00958	-0.24	0.05811
NFKB1	2644	-1.35	0.00118	-0.14	0.63634	-0.85	0.00049
NIPAL3	1313	-0.98	2e-05	-0.2	0.25067	-0.6	0.00017
NKD1	95	-5.47	0	-3.39	0	-0.77	0.05738
NKG7	20404	1.32	0	0.48	0.00597	1.13	0
NKILA	61	-6.71	0	-4.65	0	-0.76	0.0587
NKX3-1	40	-4.95	4e-05	-1.2	0.02678	-1.8	0.00905
NLE1	263	-1.47	0.00354	-0.41	0.16042	-0.9	0.00274
NMI	943	0.89	0.00121	0.48	0.0042	0.46	0.01222
NMNAT3	35	-4.8	0.00047	-4.14	0	-0.13	0.55585
NOD2	494	3.63	0	0.09	0.768	2.11	0.00149
NOG	115	-13.44	7e-05	-0.08	0.79506	-10.79	0
NOP14-AS1	1206	1.24	0.00271	0.36	0.16577	0.47	0.07106
NOSIP	1273	-1.92	0	-0.2	0.40212	-1.69	0
NOTCH1	4529	1.06	0.00162	1.03	0	0.36	0.12899
NOXA1	151	-1.15	0.00135	-0.49	0.03665	-0.36	0.13605
NPAT	2698	-0.89	0	-0.18	0.12004	-0.73	0
NPM1	14173	-0.58	0.00636	-0.05	0.78046	-0.65	0
NR4A1	6174	-1.33	0.00059	0.01	0.98214	-1.34	0.00032
NRARP	16	-4.33	0.00475	-0.21	0.44138	-2.22	0.011
NRCAM	99	-7.13	0.00146	-0.08	0.54421	-7.97	0
NREP	32	-7.62	1e-05	-2.36	0.00462	-1.87	0.01648
NRIP1	2168	-5.45	0	-3.67	0	-0.84	0.04556
NRM	96	1.09	0.00865	0.05	0.90205	0.47	0.12002
NSUN5	766	-0.51	0.00105	-0.01	0.96354	-0.33	0.00864
NT5DC3	169	-1.83	0.00203	-1.53	1e-05	-0.18	0.56072
NT5E	424	-4.8	0.00075	-4.74	0	-0.08	0.6599
NUDT13	32	-3.97	0.00603	-0.33	0.1128	-0.1	0.50578
NUMA1	8932	-1.72	0.00028	-0.18	0.57622	-1.02	0.00044
NUP62CL	15	-6.16	0.00202	-4.55	9e-05	-0.02	0.94758
NYAP2	9	-0.15	0	-0.06	0.3291	-0.13	0.00144
NYNRIN	19	-0.23	0	-6.34	0.00102	0.08	0.31107
OAF	32	-2.78	0.00603	-0.43	0.2225	-0.89	0.0685
OAS2	1924	1.26	0.0036	0.79	0.00367	0.22	0.44111
OBSCN	1921	-6.96	0	-2.35	2e-05	-3.41	0
OBSCN-AS1	27	-7.62	0	-3.11	9e-05	-2.53	0.0002
ODF3B	170	3.73	3e-05	1.99	0.00076	0.26	0.32171
OGFRL1	3161	0.72	0.00268	-0.02	0.94403	0.78	0
OGFRP1	56	-1.55	0.0058	0.17	0.64254	-1.42	3e-05
OLFM2	36	-4.74	0.00013	-3.9	0	-0.18	0.48525
OPTN	4156	1	0.00019	0.33	0.08623	0.38	0.05806
OR2A1-AS1	66	-3.64	2e-05	-3.67	0	-0.16	0.58731
OR2A20P	25	-7.22	6e-05	-4.81	5e-05	-0.14	0.27479
OR2A7	19	-6.16	0.00045	-5.56	0	-0.08	0.80911
OR2A9P	32	-4.38	0.0024	-3.82	4e-05	-0.09	0.70883
ORAI2	702	-1.58	0.00271	-0.8	0.01771	-0.61	0.06652
OSBPL1A	55	-3.71	4e-05	-2.79	0	0	0.99045
OSR2	124	3.45	0.00932	0.13	0.62854	3.54	0.00022
OTULINL	1463	-1.48	5e-05	0.34	0.25816	-0.87	0.00383
OXNAD1	3171	-3.07	0	-2.34	0	-1.16	0
P2RX5	252	-4.06	0.00121	-2.35	0.00019	-1.45	0.01912
P3H3	30	-6.97	0.00015	-6.13	0	-1.28	0.01084
PAG1	3912	-2.05	3e-05	-1.38	3e-05	-0.82	0.01725
PAGE5	65	-10.23	0	-0.18	0.00095	-0.01	0.78367
PAIP2B	327	-2.86	0.00019	-3.69	0	0.22	0.44008
PAM	1587	1.49	2e-05	0.51	0.04391	0.75	0.00387
PAQR8	307	-2.09	0.00016	-1.6	0	-0.68	0.04203
PARD3	8	-11.86	8e-05	-0.4	0.1572	-3.51	0.00076
PARD3B	66	-7.41	0	-3.3	0.00181	-2.52	0.01296
PARD6B	177	-1.39	0.00028	-0.78	0.00028	-0.6	0.00967
PASK	1134	-3.43	0	-0.49	0.05499	-3.09	0
PATJ	929	-2.39	0	-1.69	0	-1.14	0.00059
PAX2	17	0.21	0.00182	5.58	5e-05	0.01	0.90724
PBXIP1	10278	-1.54	2e-05	-2.06	0	0.02	0.95819
PC	103	-3.13	0.00067	-3.41	0	0.12	0.69847
PCBP4	766	1.04	0.00035	0.32	0.07855	0.82	0
PCDH1	255	-7.48	0	-4.02	0	-0.53	0.14116
PCDHGA10	69	-5.53	0	-3.09	0	0.01	0.98088
PCDHGA11	22	-3.96	0.00161	-1.04	0.04732	-0.05	0.81669
PCDHGB5	61	-4.02	0.00088	-2.81	3e-05	0.06	0.80145
PCDHGB6	86	-2.08	0.00367	-2.2	0	1.29	0.00916
PCOLCE	114	0.98	0.00918	0.52	0.01469	0.58	0.01396
PCSK4	47	-2.66	0.001	-0.18	0.60327	-0.76	0.06775
PCYOX1L	379	-1.55	1e-05	-0.23	0.37897	-1.23	0
PDE3B	3966	-5.92	0	-4.37	0	-0.95	0.04108
PDE5A	223	-2.22	0.00274	-3.35	0	0.64	0.07536
PDE7A	3259	-1.59	0	-0.35	0.15939	-0.76	0.00153
PDE8A	459	-1.7	0	-0.94	0	-0.54	0.00761
PDK1	962	-1.2	0.00103	-0.02	0.9567	-0.89	5e-05
PDLIM1	180	4.2	0	3.09	0	0.65	0.03917
PDP1	1659	-0.87	1e-05	-0.29	0.03216	-0.16	0.32402
PDRG1	299	0.82	0.00133	0.43	0.0071	0.47	0.00965
PDZD2	43	-5.35	0.00891	-0.12	0.25532	-0.14	0.1639
PELI2	1283	-2.43	0.00024	-2.36	0	0.35	0.26585
PEX1	1637	-0.46	0.0089	-0.16	0.17496	-0.17	0.1845
PFKFB2	131	-2.91	0.00035	-0.4	0.19817	-1.7	0.00061
PFN1	12653	0.61	0.00926	0.27	0.08315	0.44	0.00309
PGAP1	184	-2.06	0.00287	-0.35	0.35049	-1.6	0.00018
PGBD2	234	-0.98	0.00609	-0.49	0.02575	-0.15	0.53675
PGM2L1	555	-1.56	0.00015	-1.14	0	-0.07	0.82375
PHETA1	118	-1.29	0.00476	-1.81	0	0.37	0.18484
PHGDH	61	-8.13	0	-4.01	2e-05	-2.81	0.00019
PHLDB3	315	-1.32	0.00015	-0.2	0.37105	-1.13	0
PICALM	6652	1.02	0	-0.14	0.41457	1.2	0
PIGC	870	0.64	0.00047	0.42	0.00021	0.19	0.21054
PIK3IP1	13569	-1.28	0.00037	-0.13	0.64132	-1.03	0
PKD2	549	0.68	0.00248	0.25	0.14836	0.42	0.01462
PKIG	18	-5.25	0.00703	-0.18	0.41457	-3.75	0.00061
PLA2G12A	350	-1.43	0.00033	-0.66	0.00508	-0.78	0.00147
PLAAT3	602	1.47	0.00467	1.15	0.00019	0.4	0.18547
PLAG1	228	-6.16	0	-1.24	1e-05	-4.34	0
PLCB1	967	-2.52	0	-3.87	0	1.26	0.00022
PLCG1	478	-1.14	0.00234	-0.77	0.00019	-0.61	0.00646
PLCG2	926	2.98	0.00148	3.33	0	-0.1	0.72285
PLD2	332	0.8	0.00222	0.21	0.24311	0.32	0.07219
PLEKHB1	272	-1.99	0.00084	-2.36	0	-0.16	0.60787
PLEKHG4	494	-2.04	0.00081	-0.72	0.04123	-1.23	0.00177
PLEKHH2	30	-4.94	0.00488	-2.7	0.01724	-2.63	0.00294
PLK2	487	-3.08	1e-05	-3.69	0	0.09	0.78194
PLK3	2384	-1.53	0.00043	-0.81	0.00974	-0.33	0.26451
PLXNC1	1135	-0.98	0.00326	-1.76	0	0.28	0.29833
PLXND1	4355	-2.33	0.00427	-1.81	0.00136	0.23	0.32402
PMEPA1	88	-8.84	0	-4.47	0	-1.07	0.02607
PML	1169	1.03	0.00441	0.63	0.00125	0.29	0.19752
PNMA8A	10	-0.02	0.00484	-0.02	0	0	0.78102
PNPLA4	42	-3.94	0.00058	-2.87	5e-05	-0.61	0.09387
PPARD	369	-0.91	0.00042	0	0.98984	-0.92	0
PPARGC1B	133	-2.99	0.00024	-0.85	0.05348	-1.14	0.01818
PPAT	319	-0.77	0.0075	-0.05	0.86433	-0.25	0.30082
PPFIBP1	81	-2.94	0.00131	-2.53	1e-05	-0.08	0.77739
PPFIBP2	309	-2.64	0.00041	-2.5	0	-0.11	0.70207
PPIP5K1	438	0.72	0.00128	0.32	0.01318	0.24	0.09533
PPM1N	111	-2.67	1e-05	-1.91	0	-0.34	0.27716
PPP1R14C	55	-3.97	0.00407	-3.92	1e-05	0.11	0.57084
PPP1R26	118	-6.44	0	-4.47	0	-0.08	0.76431
PPP1R3F	339	-0.94	0.00672	-0.09	0.73781	-0.92	1e-05
PPP2R2B	1505	1.44	0	0.84	1e-05	1.02	0
PPP2R3A	55	-3.74	0.00021	-4.41	0	0.16	0.5395
PPP2R3B	304	-0.74	0.00428	-0.46	0.00467	-0.19	0.31551
PPP3CC	3494	1.01	0	0.45	8e-05	0.58	0
PPP4R1	224	0.77	7e-05	0.31	0.02267	0.54	5e-05
PPT2	150	-2.11	0.00071	-0.3	0.36363	-1.08	0.00352
PPT2-EGFL8	153	-1.64	0.00562	-0.73	0.01738	-0.7	0.02899
PRAG1	396	-1.17	0.00574	-0.07	0.86725	-0.65	0.04823
PRDM1	4813	1.14	0.00326	0.01	0.98561	0.88	0.00034
PRDM5	78	-5.19	0	-4.38	0	-0.02	0.95895
PREPL	806	-1.03	0	-0.6	0.00187	-0.31	0.14435
PRF1	35424	1.14	0.00548	0.91	0.00123	0.53	0.06825
PRKAR2B	64	-2.71	0.00256	-0.94	0.0292	-0.57	0.13713
PRKCA	548	-4.12	0	-1.04	0.02302	-2.34	0
PRKCB	11192	1.21	0	0.66	0.00048	0.51	0.01222
PRKCH	17583	0.6	0.0048	0.77	0	-0.08	0.67502
PRKCQ-AS1	1179	-1.73	0	-0.38	0.14052	-1.32	0
PRKD2	1566	0.61	0.00306	0.23	0.11268	0.11	0.56667
PRKN	48	-2.18	0.00244	-4.13	0	0.65	0.06206
PRMT6	322	-0.9	0.00096	-0.31	0.11575	-0.32	0.11947
PROB1	80	1.77	0.00011	0.71	0.00742	0.61	0.03828
PROCR	103	-2.87	0.00103	-3.06	1e-05	0.14	0.50098
PRR29-AS1	28	-2.84	0.00944	-2.61	0.0003	-0.06	0.79758
PRSS35	23	-7.59	0.00032	-0.04	0.88437	-8.38	0
PSRC1	21	2.82	0.00588	0.8	0.11449	0.24	0.32519
PTBP3	12589	0.59	0.00435	0.01	0.96193	0.48	6e-05
PTCH1	1531	0.67	0.00076	0.13	0.41309	0.71	0
PTK2	30	-4.4	0.00069	-0.41	0.21639	-1.24	0.03915
PTK7	68	-3.95	0.00499	-0.05	0.89343	-4.63	0
PTMA	25945	-0.63	1e-05	0.04	0.88205	-0.26	0.18551
PTP4A2	1158	0.94	0.00107	0.06	0.80556	0.72	1e-05
PTPN18	1385	0.73	0.00095	0.5	0.00049	0.44	0.00512
PTPRA	441	1.19	0	0.56	0	0.52	4e-05
PTPRK	55	-5.86	0.00017	-0.21	0.13804	-2.97	0.00119
PTPRS	39	-8.67	0	-0.39	0.05935	-3.65	2e-05
PTX3	23	-3.27	0.00724	-0.21	0.47207	-0.09	0.66245
PVT1	275	1.65	0.001	3.18	0	-1.96	3e-05
PYROXD1	1431	0.72	0.00968	0.42	0.03149	0.3	0.16451
QPRT	93	2.1	2e-05	0.69	0.02119	0.62	0.04461
RAB37	3221	0.86	0.00972	0.63	0.00156	0.53	0.01483
RAB3GAP1	629	-2.5	0	-0.81	0.00254	-1.37	0
RAB3IP	305	-2.28	0.00151	-2.1	1e-05	-0.11	0.69357
RAB43	1514	-1.57	0.00018	0.37	0.15991	-1.71	0
RAB6B	83	-10.35	0.00096	-0.29	2e-05	-0.03	0.78245
RAB8A	198	0.6	0.00627	0.06	0.77419	0.4	0.01212
RABGAP1L	7452	1.18	0	0.61	8e-05	0.72	1e-05
RABGGTA	888	0.7	0.00447	0.45	0.00158	0.12	0.55373
RALGAPA2	1185	-0.74	0.00477	-0.27	0.09938	-0.56	0.00018
RALGPS2	226	-3.63	0.00553	-0.15	0.44332	-2.11	0.00949
RAP1GAP2	7244	0.88	2e-05	0.03	0.90301	1.12	0
RAPGEF1	9042	0.69	3e-05	0.38	0.01429	0.42	0.01014
RAPGEF6	3231	-0.6	0.00065	0.38	0.0043	-1	0
RASA3-IT1	50	-1.69	0.00871	0.27	0.47011	-0.73	0.06867
RASA4B	394	-1.35	0.00822	-0.58	0.05997	-0.94	0.00436
RASGEF1A	413	1.72	0.00049	0.55	0.02689	0.82	0.00215
RASGEF1B	2184	-2.55	0	-0.94	0.00156	-0.24	0.41385
RASGRF2	904	-3.24	0.00114	-4.54	0	-0.05	0.85363
RASGRP2	12186	-0.78	0.00042	-0.11	0.51461	-0.47	0.0006
RASGRP3	111	1.96	0.00214	0.44	0.20395	1.14	0.00293
RASSF1	7409	0.62	0.00758	0.13	0.4362	0.61	0
RAVER2	183	-2.89	5e-05	-3.46	0	0.13	0.65306
RB1	1644	0.81	0.00566	0.51	0.00198	0.21	0.29176
RBCK1	1632	0.64	0.00194	0.46	5e-05	0.1	0.55389
RBM15	3164	0.69	0.0001	0.39	0.0012	0.21	0.16255
RCAN2	442	3.44	0.00585	1.15	0.02776	0.31	0.02647
RCAN3	2034	-6.42	0	-0.94	0.01544	-5.26	0
RCAN3AS	15	-4.32	0.00273	-0.08	0.83916	-4.98	0
RCBTB2	1413	2.09	1e-05	0.35	0.25699	1.28	7e-05
REG4	21	-9.1	0.00136	-0.11	0.73327	-7.6	0
RETREG1	400	-5.93	0	-2.43	0.00118	-2.44	0.00237
RFFL	2698	0.9	1e-05	0.82	0	0.09	0.65672
RGCC	1718	-2.88	0.00039	-1.59	0.00068	-0.17	0.55077
RGMB	94	-6.37	0	-2.04	0.00655	-0.33	0.1182
RGPD5	999	-3.01	0	-1.5	2e-05	-0.31	0.30105
RGPD6	107	-2.94	0	-1.37	0.00035	-0.32	0.3049
RGPD8	863	-2.1	0.00097	-0.83	0.03231	-0.18	0.56404
RGS10	631	-2.46	0	-1.43	0	-1.01	6e-05
RGS9	765	1.21	0.0099	0.23	0.41902	1.36	0
RHOA	8003	0.72	0.00126	0.45	0.00158	0.29	0.07994
RHOBTB3	278	-3.09	0.00028	-2.48	0	0.03	0.91905
RHPN1	256	-3.24	0	-2.72	0	-2.21	0
RHPN2	8	-10.77	0.00012	-0.16	0.38623	-5.3	4e-05
RIC3	244	-7.26	0	-4.72	0	-2.25	0.00047
RIMKLB	541	-3.13	0	-2.47	0	-0.1	0.74674
RIN1	42	-2.76	0.00025	0	0.99981	-2.67	0
RING1	610	-0.66	0.0062	-0.11	0.55582	-0.45	0.00236
RLIM	4343	-0.49	0.00659	-0.12	0.30191	-0.14	0.25416
RN7SL1	926184	1.36	0.00419	-0.37	0.21506	1.53	0
RN7SL2	1407829	1.38	0.00031	-0.39	0.15497	1.54	0
RN7SL3	139165	1.95	1e-05	-0.32	0.28906	1.79	0
RN7SL4P	56724	1.24	0.00039	-0.4	0.14163	1.39	0
RNASET2	1538	-1.13	6e-05	-0.43	0.02388	-0.58	0.00284
RNF130	730	-1.61	0.00271	-1.81	0	0.23	0.40872
RNF14	711	0.91	0.00349	-0.16	0.47842	0.92	0
RNF167	167	0.67	0.00921	0.32	0.02457	0.27	0.09605
RNF19A	8691	1.12	1e-05	0.43	0.024	0.53	0.00732
RNF19B	1377	0.76	0.00029	0.37	0.00156	0.72	0
RNF2	840	-0.62	0.00037	-0.43	4e-05	0.12	0.44119
RNF32	19	-3.91	0.00594	-0.28	0.11331	-0.1	0.38796
ROBO1	80	-7.55	0.00368	-0.1	0.6076	-6.41	1e-05
ROBO3	198	-5.26	0	-4.6	0	-0.28	0.37496
RORC	275	-6.96	0	-1.89	0.00835	-6.13	0
RPL32P1	90	1.41	0.00672	0.02	0.97233	1.12	0.001
RPL39L	70	1.47	0.00461	0.88	0.0109	0.38	0.20877
RPS6KA2	81	-2.33	0.00175	-0.28	0.41992	-0.74	0.04976
RRAGD	246	-1.98	0.0084	-4.43	0	1.68	0.0009
RREB1	1638	-0.89	0.00044	-0.85	2e-05	-0.15	0.56155
RRN3P2	584	1.2	1e-05	0.7	0.00018	0.53	0.01192
RRNAD1	374	0.54	0.00315	0.51	0	0.12	0.42315
RRP1	455	-1.07	3e-05	-0.3	0.07574	-0.39	0.02353
RRP1B	2056	-0.78	0.00018	-0.42	0.00036	-0.27	0.05248
RSL1D1	3335	-0.83	0.00121	-0.15	0.39684	-0.57	0.00011
RSPH9	10	-0.06	0	-0.06	0.16244	0	0.92219
RTKN2	48	-5.13	1e-05	-0.04	0.93127	-4.51	0
RTL10	674	-1.12	0.00136	-0.01	0.97962	-0.95	5e-05
RUNDC3B	25	-3.74	0.00151	-2.75	0.0011	-0.33	0.2163
RUNX3	14861	0.82	0.00855	0.34	0.16742	0.37	0.12144
RXRA	634	-1.82	5e-05	-1.55	0	0.06	0.84763
RYR1	122	2.83	0.00253	3.23	0	-0.02	0.93507
S1PR4	2523	-0.96	0.00272	-1.2	0	0.2	0.31768
S1PR5	9248	1.03	0.00826	0.53	0.0125	0.69	0.00186
SALL2	54	-2.27	0.00917	-2.97	0	0	0.98767
SAP30	372	2.06	1e-05	0.06	0.88309	1.97	0
SARAF	17297	-1.08	0	-0.33	0.04565	-0.66	3e-05
SATB1	4132	-1.62	0	-0.13	0.662	-1.74	0
SATB2	279	2.56	0.00043	0.83	0.04937	2.07	7e-05
SBF2	540	-1.17	0.00823	-0.57	0.11512	-0.15	0.59614
SBNO2	4272	1.03	0.00211	1.22	0	-0.04	0.91537
SC5D	973	-1.47	0.00118	-0.09	0.78441	-0.88	0.00232
SCART1	494	-3.18	0	0.22	0.47369	-3.11	0
SCLT1	1263	1.18	0	0.86	0	0.3	0.12671
SCML1	123	-0.32	0.00826	-0.06	0.84034	-4.83	8e-05
SCML2	38	-4.26	0	-3.83	0	0.02	0.96223
SCO2	54	1.71	0.00434	2.07	0	-0.03	0.92433
SCRN1	269	-3.42	0.00514	-0.54	0.08245	-1.94	0.02633
SDHAP2	39	-0.03	0.00885	0.01	0.69286	-0.02	0.08016
SDK2	72	-7.38	0.00551	-0.09	0.61759	-5.59	5e-05
SEC14L2	379	-3.49	5e-05	-1.67	0.00077	-1.61	0.00196
SELENOI	2188	0.99	0.00087	0.4	0.04258	0.43	0.03874
SELENON	232	-1.38	0.00434	-0.36	0.18299	-0.91	0.00081
SELENOW	1251	0.75	0.00361	0.24	0.14605	0.46	0.00275
SELL	3288	-2.86	0.00609	-0.23	0.24909	-2.05	0.00415
SEMA4C	1544	-1.49	0.00499	-1.5	1e-05	0.11	0.7251
SEMA4D	4656	-0.97	0.00029	0.19	0.36145	-1.18	0
SEMA7A	103	-1.65	0.00505	-0.96	0.0314	-0.18	0.5416
SENP1	1225	0.85	0.00549	0.57	0.00066	0.18	0.4087
SEPSECS	897	0.65	0.00998	0.48	0.00222	0.1	0.64652
SEPT1	4177	-0.53	0.00806	-0.41	0.00018	-0.03	0.88266
SEPT4	58	-2.86	0.00459	-2.47	2e-05	0.04	0.87611
SEPT6	427	-0.99	0.00061	-0.69	3e-05	-0.31	0.10695
SERGEF	1457	1.1	0.00086	0.45	0.03319	0.48	0.02896
SERINC5	813	-3.13	0	-0.29	0.37759	-2.79	0
SERPINB1	2264	0.8	0.00067	0.6	1e-05	0.25	0.14415
SERPINB8	479	0.84	0.00743	0.73	0.00566	0.36	0.19378
SERPINE2	36	-8.63	0.00032	-3.3	0.01175	-0.19	0.0048
SESN1	1182	-1.35	8e-05	-1.26	0	-0.24	0.34375
SESN3	2662	-1.64	0.00027	-0.89	0.00296	-0.41	0.15629
SESTD1	179	3.21	0.0066	3.46	0	-0.24	0.31935
SETBP1	1661	2.21	0	1.3	0	1.37	0
SETD1B	124	-1.1	0.00232	-0.68	0.00357	-0.45	0.07593
SETD6	440	-1.02	0.00158	-0.24	0.24315	-0.37	0.07202
SETD7	496	-4.45	0	-4.76	0	0.1	0.72285
SFMBT2	1958	0.8	0.00222	0.73	0	0.09	0.67652
SGCB	196	0.98	0.00109	0.68	4e-05	0.32	0.11395
SGK1	651	-1.45	0.00295	0.21	0.40986	-1.6	0
SGSM2	2782	-0.75	0.00391	-0.19	0.25944	-0.71	0
SH3BGRL2	90	-7.78	0	-0.41	0.22553	-5.86	0
SH3BP2	4763	0.93	0.00035	0.45	0.00254	0.54	0.00048
SH3PXD2A	261	-2.77	0.00931	-0.31	0.11908	-0.22	0.07743
SH3RF3	49	-7.91	0	-0.28	0.37066	-6.44	0
SH3YL1	747	-2.85	0	-0.3	0.25121	-2.45	0
SHC2	11	-13.29	0	-0.08	0.8194	-0.17	0.00092
SHISA2	17	-7.61	0.00016	-0.29	0.10095	-0.3	0.01638
SHISA5	4127	0.74	0.00418	0.33	0.0367	0.37	0.01761
SHOC2	3269	0.63	0.00062	0.27	0.02952	0.35	0.00666
SIGIRR	4245	0.41	0.00484	0.02	0.92045	0.54	0
SIGLEC7	46	-3.12	0.00071	-1.29	0.00997	-0.06	0.83937
SIK1	1601	-2.72	1e-05	0.32	0.33104	-1.87	0.0001
SIK1B	2357	-3.38	1e-05	0.24	0.42496	-1.92	0.00091
SLAMF6	2988	0.78	0.00636	0.23	0.20432	0.49	0.00273
SLAMF7	1986	1.52	0.00239	0.15	0.64895	0.67	0.02747
SLC12A6	1551	-1.32	0	-0.26	0.00976	-0.77	0
SLC16A10	166	-9.48	0	0.12	0.7169	-9.19	0
SLC22A17	36	-8.67	1e-05	-4.13	0.00289	-0.23	0.04096
SLC25A1	697	0.66	0.00036	0.44	3e-05	0.26	0.04042
SLC25A25-AS1	299	-0.85	0.0059	-0.31	0.10333	-0.6	0.00108
SLC26A5	10	-0.04	0.00025	-0.05	0	-0.01	0.85363
SLC35E1	112	-0.86	0.00276	-0.21	0.35618	-0.26	0.22923
SLC38A2	7838	-1.14	0.00179	-0.15	0.62476	-0.38	0.16099
SLC39A8	1056	-1.89	1e-05	-1.96	0	-0.06	0.83999
SLC40A1	65	-3.09	0.00883	-0.88	0.07646	-2.82	0.00035
SLC44A3-AS1	11	-9.33	0.00334	-0.1	0.73871	-6.03	0.00026
SLC45A1	45	-2.36	0.00805	-2.73	0	0.62	0.10196
SLC47A1	54	-0.19	0.00255	-0.06	0.53626	0.01	0.93322
SLC5A3	204	-1.69	0	-0.56	0.0522	-0.26	0.35943
SLC6A8	63	2	0.00759	0.91	0.04355	0.18	0.48887
SLC7A6	1188	-2.12	1e-05	-0.25	0.37503	-2.17	0
SLC7A8	31	-7.02	0.0002	-0.09	0.72384	-5.37	0
SLC8B1	656	-1.21	0.00111	0.11	0.6995	-1.56	0
SLC9A7	92	-2.49	0.00634	-1.58	0.00404	-1.06	0.03413
SLCO4C1	865	1.14	0.00107	0.81	0.00012	0.91	7e-05
SMARCAD1	1483	-0.36	0.00124	-0.18	0.00462	-0.13	0.08591
SMARCD3	130	-1.87	5e-05	-0.73	0.0068	-1.22	0
SMIM29	513	0.99	0.00029	0.25	0.15553	0.62	0.00021
SMIM3	123	-2.24	0.00206	-3.67	0	0.4	0.18765
SMPD1	769	-0.88	3e-05	-0.14	0.50411	-0.74	2e-05
SMYD4	663	-0.95	0.001	-0.33	0.0893	-0.31	0.12262
SNAPC1	133	-1.43	0.00084	-0.95	7e-05	-0.16	0.5429
SNED1	303	-4.35	3e-05	0.01	0.97861	-4.65	0
SNHG14	5983	-0.84	0.00142	-0.26	0.08768	-0.83	0
SNN	474	-3.05	0	0.3	0.32765	-3.41	0
SNORD60	23	-2.59	0.00312	0.37	0.24355	-1.87	0.00409
SNPH	574	-1.78	6e-05	-0.99	0.00016	-0.29	0.29424
SNRPB2	1203	0.39	0.00929	0.15	0.16642	0.37	0.00024
SNRPG	585	1.04	0.00636	0.24	0.32458	0.58	0.01113
SNX14	1868	0.41	0.00968	0.18	0.05114	0.11	0.34379
SNX24	99	2.28	0.00015	0.03	0.95995	1.83	0
SNX9	415	-3.93	1e-05	-1.67	0.00122	-1.38	0.01008
SOGA1	84	-2	0.00419	-0.89	0.03713	-0.25	0.42628
SORBS3	170	-1.42	2e-05	-2.03	0	-0.04	0.87792
SORL1	20758	-2.26	0.00577	-2.59	0	0.13	0.62297
SOX12	175	-2.52	0	-0.65	0.0553	-1.04	0.00499
SOX4	128	-6.67	0	-0.65	0.06769	-3.02	4e-05
SP4	3693	0.74	0.00012	0.25	0.07016	0.3	0.03069
SPARC	26	-2.94	0.00609	-0.28	0.37378	-1.33	0.03344
SPART	386	-4.97	3e-05	-1.76	0.01202	-0.3	0.15117
SPATA13	8909	0.8	0.00467	0.35	0.03653	0.28	0.13102
SPATA6	49	-2.39	0.00428	-3.4	0	0.29	0.27829
SPEF2	541	-3.86	0.00215	-5.14	0	0.1	0.63569
SPEG	132	-10.51	0	-4.23	4e-05	-4.25	0
SPINT2	153	-3.93	0.00013	-0.23	0.50796	-4.39	0
SPON2	4461	-1.56	0.00643	-1.95	0	0.53	0.07884
SPPL2A	1793	0.66	1e-05	0.11	0.43106	0.53	1e-05
SPRY1	100	-7.75	0	-2.62	2e-05	-4.27	0
SPSB1	126	3.28	0.0014	2.73	1e-05	0.09	0.74363
SPTBN1	8532	-1.12	0.00708	-0.75	0.0043	-0.67	0.01812
SPTBN5	1243	-2.4	0.00542	-0.47	0.16086	-0.17	0.48396
SRXN1	921	1.02	0.00266	0.18	0.45835	0.78	0.00025
SSBP2	394	-2.96	0.0001	-3.87	0	0.34	0.26292
SSH1	1959	0.75	0.00262	0.59	0.00052	0.39	0.04469
SSPO	80	-3.03	9e-05	-2.14	0	-0.43	0.17747
SSTR3	96	-4.47	0.00014	0.25	0.34807	-5.36	0
ST13P6	19	-2.35	0.00306	-0.06	0.88439	-1.25	0.01442
STAMBPL1	505	1.44	0.00093	0.88	0.00049	0.16	0.5883
STAT3	5868	0.66	0.00195	0.49	2e-05	0.15	0.3378
STK39	1888	1.14	0	0.83	0	0.44	0.00315
STMN3	1514	-2.35	1e-05	-1.38	1e-05	-0.59	0.06358
STOM	7038	1.76	0	0.77	0.00011	0.79	0.00024
STRBP	342	-2.72	0	-2.07	0	-0.91	0.00585
STS	192	1.27	0.00261	0.51	0.0389	0.81	0.0022
STT3B	4896	-0.61	0.00026	-0.31	0.01056	-0.25	0.06309
STX11	628	1.38	0.00027	0.66	0.00198	0.94	6e-05
STXBP1	38	-6.93	0	-2.76	0.0006	-2.21	0.00172
SUMO2P17	7	3.16	0.0079	0.63	0.11512	0.31	0.1921
SUMO4	31	-1.67	0.00343	0.19	0.55731	-1.01	0.00548
SUSD1	1652	1.58	0	0.46	0.02964	1	0
SUSD3	145	-3.98	5e-05	-3.74	0	-0.87	0.06354
SUSD4	43	-6.62	0.00136	-0.12	0.41198	-0.31	0.0079
SUSD6	321	0.91	0.00053	0.62	9e-05	0.49	0.00495
SWAP70	196	-1.81	0.00157	-2.49	0	0.41	0.19938
SYDE2	97	-5.35	0	-0.91	0.04238	-3.31	0
SYK	202	-2.81	0.00512	-1.26	0.01604	-0.28	0.32965
SYNGAP1	729	-1.95	0	-0.35	0.13725	-1.36	0
SYNJ2BP	1174	-0.88	0.00131	-0.41	0.01249	-0.45	0.00862
SYT11	3823	1.28	0	0.58	5e-05	0.98	0
TAB1	531	-0.65	0.00121	0.16	0.28705	-0.64	0
TACC3	602	-1.04	0.00927	0.01	0.97953	-1.42	0
TADA3	1158	0.91	0.00057	0.29	0.07087	0.41	0.0102
TAF4B	243	-1.91	0.00019	-0.83	0.01229	-1.31	0.00027
TANGO2	640	0.65	0.00872	0.3	0.0647	0.31	0.07366
TANK	1722	1.04	1e-05	0.18	0.3679	0.5	0.00436
TATDN2P2	50	-0.07	0.0083	-0.1	0.16868	-0.02	0.59228
TBC1D16	151	-5.49	0	-5.04	0	0.2	0.4822
TBCD	1788	-1.46	0.00045	-0.41	0.1484	-0.1	0.76745
TBK1	1632	0.95	1e-05	0.36	0.00443	0.65	0
TBKBP1	1216	0.94	0.00788	0.05	0.8888	0.89	0.00026
TBX15	12	4	0.00967	3.06	0.0001	0.07	0.69568
TBX21	6593	0.68	0.00668	-0.28	0.10241	1.14	0
TBXA2R	28	-7.88	0.00388	-0.37	0.05839	-4.5	7e-05
TCEAL3	127	-4.09	9e-05	-4.23	0	-0.12	0.60778
TCERG1L	37	-4.83	0.00193	-3.49	0.00015	0.05	0.75631
TCF4	130	-3.06	0.00134	-3.11	0	0.03	0.90139
TCF7	2056	-3.03	0.00175	-1.24	0.03034	-0.96	0.06135
TCHH	12	-7.89	0	-4.07	0.02677	0	0.9491
TCIRG1	6006	0.82	0.00021	0.38	0.00036	0.21	0.1071
TCP11L2	1584	-1.05	0.00023	-0.51	0.00873	-0.47	0.02516
TCTA	610	0.71	0.00822	0.71	0	0.01	0.98402
TDRD7	582	0.73	0.0084	0.21	0.2528	0.43	0.0133
TECPR1	2184	-0.53	0.00422	-0.01	0.97931	-0.72	0
TESC	262	1.09	0.00444	0.01	0.98423	0.87	0.00248
TFAP4	202	-2.45	0	-1.24	0	-1.22	0
TFCP2L1	197	-3.87	0.00078	-6.69	0	2.78	0.00346
TFDP2	3735	0.8	0.00696	0.9	0	0.25	0.28405
TFR2	206	1.9	0.00266	0.62	0.04518	1.24	0.00032
TGFA	155	-6.77	0	-5.05	0	-0.03	0.9034
TGFBR2	487	-0.77	0.00061	-0.12	0.38313	-0.71	0
TGFBR3	14775	0.89	0.00266	-0.1	0.65984	1.18	0
TGIF2	955	-0.91	0.00599	0.04	0.90052	-0.5	0.02861
TGIF2-RAB5IF	95	-0.06	0.00533	-0.04	0.895	-0.05	0.6112
THAP6	429	0.88	0.00016	0.6	4e-05	0.1	0.64189
THBS3	366	-0.98	0.00579	-0.28	0.18842	-0.59	0.0057
THOC3	511	-1.38	0.00114	-0.08	0.81993	-1.13	3e-05
THSD1	50	1.43	0.00144	0.63	0.01045	0.75	0.01104
TIMM13	265	-0.87	0.00275	-0.48	0.0011	-0.41	0.01179
TIRAP	208	0.67	0.00331	0.34	0.07494	0.21	0.33677
TLE2	200	-2.05	0.00372	-0.56	0.16079	-0.22	0.4608
TMBIM4	992	0.83	0.00662	0.24	0.29592	0.41	0.0613
TMCC2	135	-2.51	0.00589	-3.26	0	0.2	0.38448
TMED5	3834	0.66	0.00301	0.15	0.36145	0.49	0.00063
TMEM106B	1896	-0.82	0.00017	-0.28	0.04186	-0.52	0.00015
TMEM123	9029	-0.93	0.003	-0.66	0.00015	-0.47	0.01467
TMEM131L	177	-0.96	3e-05	-0.23	0.22314	-0.91	0
TMEM135	1067	0.88	0.0025	0.41	0.04079	0.26	0.25257
TMEM147-AS1	277	-1.7	0	-0.56	0.01285	-0.97	2e-05
TMEM14C	162	-2.5	0.00976	-1.72	0.00645	-0.22	0.33029
TMEM165	769	0.54	0.00663	0.25	0.14836	0.35	0.04464
TMEM181	3631	0.72	0.00045	0.11	0.65545	0.74	2e-05
TMEM198	36	3.62	0	1.97	0	0.69	0.06414
TMEM198B	232	-1.91	2e-05	-0.12	0.75083	-1.02	0.00294
TMEM220	24	-6.72	0.00079	-0.5	0.0752	-3.94	0.00018
TMEM25	157	-1.68	0.00207	-1.61	1e-05	-0.57	0.09027
TMEM263	1225	-1.38	0	-0.38	0.04706	-0.34	0.09187
TMEM272	51	-7.21	2e-05	-0.5	0.08288	-4.89	0
TMEM273	995	-3.82	3e-05	-6.27	0	1.6	0.00673
TMEM39B	118	-0.79	0.00874	-0.11	0.71129	-0.42	0.06993
TMEM41B	458	-0.98	0.00459	-0.35	0.16214	-0.52	0.03942
TMEM62	842	1.43	0	0.58	0.00018	0.7	3e-05
TMEM63A	2566	-1.38	0	-0.82	0	-0.83	1e-05
TMEM63C	98	-3.04	0.00121	-3.76	0	0.42	0.1453
TMEM71	1575	-1.65	2e-05	-0.57	0.02905	-0.26	0.32658
TMEM87A	2203	0.65	0.00275	0.46	0.00125	0.24	0.18024
TMIGD2	147	-8.03	0	-0.48	0.19215	-4.95	0
TMOD1	68	-3	0.00666	-0.5	0.07626	-0.07	0.72738
TMOD2	860	-1.68	0.0055	-2.64	0	0.4	0.19332
TMUB2	1269	0.6	0.00132	0.16	0.2457	0.19	0.22226
TNFAIP8	4073	-1.05	0.00883	-0.7	0.00078	-0.79	0.00029
TNFAIP8L1	218	-1.97	1e-05	-0.66	0.00942	-1.24	0
TNFRSF25	2115	-6.24	0	-3.51	0	-1.61	0.0165
TNFRSF9	522	2.65	0.006	4.5	0	-1.38	0.00689
TNIP2	1864	0.89	0.00155	0.33	0.08706	0.44	0.02552
TNNT3	89	-2.38	0.00324	-0.17	0.62807	-1.42	0.00646
TNR	26	-0.05	0.00682	-0.11	0.10446	0.08	0.10806
TNRC6C	2842	-0.71	0.00533	-0.31	0.18015	-0.4	0.0735
TNS4	18	3.5	0.00211	-0.24	0.48992	1.79	0.00782
TOP1MT	220	-1.55	0.0096	-0.04	0.92372	-1.44	0.0002
TOR4A	107	-2.59	0.00045	-0.78	0.04426	-0.61	0.09991
TOX	1279	1.59	0.00019	1.96	0	0.14	0.63456
TP53I13	2018	0.94	0	0.65	0	0.09	0.64023
TPBG	22	-7.29	0	-6.02	0.00149	-0.09	0.30507
TPPP	138	-3.73	0	-3.01	0	0.07	0.82925
TPRA1	440	-0.89	0.00324	-0.44	0.00633	-0.27	0.13791
TPST1	58	-4.56	0	-0.27	0.36546	-2.18	0.00077
TRAJ53	8	-0.12	0.0001	-0.01	0.96641	-0.04	0.21252
TRAP1	866	-0.91	0.00577	-0.22	0.40394	-0.75	0.00123
TRAV10	20	-8.89	0.0089	-0.1	0	-0.16	0.0004
TRAV1-1	28	-0.08	0.00579	-0.06	0.35875	-0.08	0.01053
TRAV1-2	124	-5.42	0.00095	-0.04	0.65735	-2.78	0.00782
TRAV12-1	34	-5.44	0.00027	-2.16	0.00962	-3.09	0.00043
TRAV13-1	95	-0.24	8e-05	0.04	0.6869	-0.17	0
TRAV26-1	70	-0.13	0.00167	-0.08	0.24014	-0.05	0.05713
TRAV29DV5	27	-15.57	0	-0.1	0.21786	-0.08	0.052
TRAV30	9	-0.09	0.00613	-0.21	0.02632	-0.05	0.47001
TRAV36DV7	13	-0.15	0.00056	-0.03	0.72509	-0.05	0.08558
TRAV38-1	60	-0.07	0.00278	-0.02	0.7965	-0.11	0.01211
TRAV38-2DV8	13	-6.01	0.00603	-0.15	0.24795	-0.14	0.04425
TRAV5	35	-8.14	9e-05	-0.13	0.17541	-0.1	0.0704
TRAV6	34	-0.26	0.00569	-0.07	0.51058	-0.09	0.16849
TRAV9-2	29	-8.92	7e-05	-0.2	0.1406	-3.23	0.02929
TRBJ2-5	23	-3.68	0.00418	-0.4	0.15111	-0.28	0.1134
TRBV10-3	20	-0.18	0.0044	-0.05	0.23119	-0.07	0.08704
TRBV11-2	26	-0.06	0.00319	-0.06	0.61851	-0.07	0.02261
TRBV12-3	271	-0.21	0.00051	-0.13	0.02483	-0.04	0.14776
TRBV12-4	135	-0.17	0.00077	-0.15	0.02439	-0.06	0.0247
TRBV13	21	-0.28	0	-0.08	0.3168	-0.1	0.12396
TRBV18	25	-0.37	0.00173	0.06	0.58588	-0.13	0.12621
TRBV24-1	148	-0.22	0	-0.13	0.0681	-0.03	0.7394
TRBV25-1	30	-0.11	0.00052	-0.01	0.95842	-0.11	0
TRBV27	46	-9.23	0.00118	-0.31	0.11617	-4.53	0.00123
TRBV29-1	60	-0.15	5e-05	-0.07	0.41359	-0.11	0.01171
TRBV3-1	27	-0.39	0	0.06	0.49713	-8.43	0
TRBV4-2	34	-6.22	0.00018	-3.7	0.01237	-0.2	0.02201
TRBV5-4	387	-0.23	0.0006	-0.04	0.62666	-0.11	0.00036
TRBV5-5	7	-0.04	0	-0.03	0.76973	-0.03	0.26842
TRBV6-2	99	-0.13	0.00109	-0.03	0.81844	-0.07	0.10949
TRBV6-4	44	-0.05	0	-0.06	0	-0.01	0.83542
TRBV7-4	25	-0.12	0.00151	0.09	0.38074	-0.13	2e-05
TRERF1	2649	0.97	0.00609	0.7	0.00027	0.49	0.0199
TRGV10	616	-8.02	0	-4.08	0.00018	-0.07	0.45
TRGV8	94	-5.88	0.00045	-0.11	0.5796	-3.77	0.00036
TRIB2	1955	-0.81	0.00787	-0.31	0.12243	-0.43	0.02919
TRIM17	36	-3.87	0.00025	-2.69	0.00019	-0.21	0.40369
TRIM28	4549	-0.96	0	-0.21	0.19325	-0.48	0.00084
TRIM61	23	-6.01	0.00106	-0.36	0.04079	-0.11	0.31302
TRIQK	39	-8.85	2e-05	-0.37	0.03183	-3.06	0.00296
TRMT1	969	-0.69	0.00154	0.08	0.67553	-0.84	0
TRPS1	2121	1.43	2e-05	0.96	1e-05	0.39	0.1042
TRPV3	109	-4.76	0	-4.06	0	0.2	0.45168
TRUB2	415	-0.76	0.00898	-0.24	0.22213	-0.46	0.01272
TSEN2	174	-1.41	1e-05	-0.56	0.00361	-0.72	0.00022
TSPAN17	759	0.88	0.00055	0.44	0.00335	0.23	0.19631
TSPAN33	40	-2.51	0.00871	-0.09	0.83081	-2.12	0.00166
TSPAN6	29	-4.18	0.00565	-0.2	0.08108	-0.1	0.47274
TSPYL5	73	-6.88	0	-1.86	0.00664	-2.72	0.00036
TTC13	1839	0.66	0.00546	0.12	0.55803	0.41	0.0115
TTC16	2528	1.29	0.00521	0.63	0.00824	0.72	0.005
TTC28	67	-5.2	0.00046	-0.23	0.28867	-2.51	0.0042
TTC38	3166	1.44	8e-05	1.13	0	0.62	0.00905
TTC39C	1952	-1.7	0	-1.37	0	-0.42	0.04617
TTC8	30	-3.11	0.00611	-4.46	0	0.21	0.42293
TTC9	210	-6.55	0	-3.1	0	-3.59	0
TUBB3	37	5.23	1e-05	2.87	1e-05	0.31	0.16962
TUFT1	54	-2.67	0.00253	-1.9	0.00227	0	0.98811
TWSG1	553	0.88	0.00633	0.07	0.79699	0.86	2e-05
TXK	911	-3.47	0.00241	0.1	0.56415	-2.7	0.00228
TXNDC11	178	0.54	0.00548	0.36	0.00018	0.19	0.11958
TXNRD3	37	-6.41	0	-2.62	0.00561	-1.86	0.013
TYMP	678	1.61	0.00574	1.68	9e-05	0.01	0.98813
U62317.4	16	3.06	0.00484	0.54	0.14113	0.33	0.18414
UAP1L1	265	-2.02	0.00097	0.47	0.23107	-1.58	0.00532
UBE2J1	2022	0.57	0.00171	0.36	0.00031	0.33	0.00345
UBE2Q2P2	71	-4.44	0	-4.09	0	-0.08	0.80145
UBN2	1336	-0.99	0	-0.82	0	-0.02	0.94315
UBTF	501	-1.02	0.00161	-0.2	0.38213	-0.5	0.01286
ULK3	2455	0.52	0.00195	0.12	0.54016	0.14	0.48276
URB1	992	-1.51	0	-0.57	0.00072	-0.75	4e-05
USB1	489	1.3	0	1.17	0	0.13	0.54514
USP38	3141	0.48	0.00256	0.31	0.00148	0.26	0.02164
USP43	51	-3.28	0.0033	-2.47	0.00091	0.02	0.96154
USP44	65	-8.57	0	-2.89	0.00074	-1.56	0.0281
USP53	989	-2.83	0	-1.1	0.00019	-1.55	0
UXS1	504	-1.48	0	-0.32	0.15306	-1.4	0
VAV3	3294	0.81	0.00502	0.09	0.68485	0.83	0
VCAM1	376	4.5	0	4.62	0	0	0.98811
VEGFB	221	-0.88	0.00992	-0.29	0.17096	-0.43	0.03713
VIPR1	173	-6.18	0	-0.35	0.1126	-4.96	0
VIPR2	44	-3.89	0.00474	-0.35	0.05921	-0.12	0.45977
VLDLR	51	-4.52	0.00023	0.1	0.70665	-2.64	0.00041
VMP1	6841	2.05	0	0.62	0.01861	0.85	0.00278
VOPP1	3777	0.67	0.00036	0.37	0.00296	0.29	0.04031
VPS26A	816	1.2	0.00029	0.25	0.27857	0.83	5e-05
VPS51	4755	-0.46	0.00978	-0.12	0.45835	-0.51	7e-05
VPS9D1-AS1	26	-3.45	0.00562	-0.19	0.54953	-1.64	0.01639
VRK1	1348	0.67	0.00673	0.52	0.00016	0.11	0.58642
VRK2	781	1.08	0	0.51	1e-05	0.51	8e-05
WASF3	21	-7.83	0.00268	-0.24	0.07871	-0.07	0.72247
WDFY2	932	-1.19	0.00672	-0.65	0.00908	-0.39	0.13637
WDR12	324	-1.01	0.00889	-0.2	0.54072	-0.56	0.05735
WDR17	16	-6.16	0.00144	-0.12	0.38503	-0.23	0.06101
WDR19	374	-1.76	2e-05	-1.24	0	-0.27	0.27194
WDR3	779	-0.61	0.00028	-0.12	0.61953	-0.28	0.14845
WDR4	197	-0.92	0.00448	-0.24	0.287	-0.52	0.01396
WDR6	2581	-1.11	0	-0.34	0.01964	-0.76	0
WDR76	518	0.7	0.00373	-0.01	0.98439	0.34	0.04405
WDR82	7326	-0.36	0.00044	-0.2	0.00056	-0.13	0.0588
WDR86	105	-4.29	0.00056	-3.22	3e-05	-0.29	0.16927
WDR86-AS1	146	-4.48	1e-05	-3.69	0	-0.02	0.94566
WEE1	788	1.52	0	-0.1	0.74428	1.47	0
WHAMMP2	638	-2.41	0.00913	-0.86	0.02941	-0.26	0.32766
WHAMMP3	554	-3.15	2e-05	-2.58	1e-05	0.02	0.94389
WIPI1	289	1.26	0.00052	0.59	0.00566	0.77	0.00084
WNK3	8	-0.05	1e-05	-0.06	0	-0.02	0.73518
WNT11	32	-5.41	0.00166	-0.27	0.23736	-2.11	0.02296
WWC2	271	-3.81	3e-05	-4.85	0	0.7	0.07916
XKRX	23	-6.74	3e-05	-0.11	0.66268	-3.51	0.00028
YIF1A	340	0.62	0.00872	0.24	0.15009	0.17	0.3846
YIPF1	361	0.78	0.00017	0.49	0.00027	0.3	0.0696
YPEL2	1572	-2.07	0	-0.57	0.03774	-0.76	0.00783
YPEL4	83	-2.46	0.00459	-1.74	0.00156	-0.46	0.1639
Z82206.1	121	-1.53	4e-05	-0.56	0.02684	-0.6	0.01984
Z94721.2	112	-1.17	0.00913	-0.08	0.82325	-0.96	0.00385
Z98749.1	16	2.84	0.00928	1.93	0.00151	0.32	0.16766
Z99127.4	251	1.53	0.00506	-0.18	0.60716	0.58	0.05818
ZBP1	1842	0.83	0.00181	0.08	0.69917	0.88	0
ZBTB16	423	-4.72	7e-05	-0.57	0.10129	-3.5	0
ZBTB18	1014	-3.86	0	-2.25	0	-0.95	0.00029
ZBTB38	6971	1.14	0.0009	0.24	0.33557	0.68	0.0022
ZBTB46	496	6.83	4e-05	6.96	0	-0.04	0.85172
ZBTB47	74	-2.67	0.00898	-4.26	0	0.12	0.58736
ZC3H12B	33	-3.22	0.00851	-3.75	0.00017	-0.11	0.5299
ZC4H2	90	-3.54	8e-05	-3.57	0	-0.11	0.66383
ZCCHC14	567	-3.37	0	-2.43	0	-0.63	0.05213
ZDBF2	529	-3.68	2e-05	-2.33	2e-05	-0.65	0.09283
ZDHHC11B	84	-5.98	0	-3.88	0	-0.02	0.93865
ZDHHC24	1113	0.79	0.00702	0.33	0.04426	0.17	0.40457
ZEB2	16554	1.39	0	0.28	0.12048	1.28	0
ZEB2-AS1	190	2.5	0.00027	0.63	0.08585	1.06	0.00923
ZFAND2A	1471	1.24	0.00761	0.15	0.65051	0.47	0.1079
ZFHX4	14	-0.03	0.00256	-0.07	0	0	0.77211
ZFP28	43	-4.27	0.00691	-1.68	0.04604	-2.84	0.00157
ZFP3	195	-1.61	0.00131	-1.7	0	-0.01	0.98994
ZFP69	210	0.88	0.00707	0.24	0.30305	0.43	0.03885
ZFYVE9	173	-5.17	0	-4.11	0	-0.7	0.08387
ZIK1	93	-5.34	0	-0.75	0.09945	-3.55	0
ZMYM3	617	-0.77	0.00548	-0.18	0.42423	-0.6	0.00128
ZNF10	250	-1.69	0	-1.11	2e-05	-0.29	0.29688
ZNF132	52	-3.67	0.00037	-3.48	0	-0.17	0.53928
ZNF134	644	-2.14	0.00334	-1.02	0.00829	-0.31	0.27892
ZNF143	831	0.73	0.00786	0.53	5e-05	-0.02	0.92423
ZNF175	125	-1.99	0.00402	-2.11	1e-05	0.02	0.96251
ZNF229	20	-9.6	0.0038	-0.1	0.70774	-6.22	3e-05
ZNF234	163	-2.3	0.00396	-0.57	0.17045	-0.73	0.08813
ZNF256	140	-5.24	0	-3.35	0	-0.79	0.07028
ZNF285	25	-8.7	0.00033	-3.02	0.01746	-3.43	0.00194
ZNF30	93	-1.9	0.00856	-1.39	0.0012	-0.09	0.76572
ZNF300	58	-4.9	0.00121	-0.45	0.03759	-0.16	0.18046
ZNF354C	362	-2.14	0.00368	-1.06	0.01591	-0.2	0.44017
ZNF358	83	-2.77	0.00548	-4.22	0	0.09	0.74763
ZNF395	1744	-1.61	0.00056	-2.01	0	0.06	0.85945
ZNF418	33	-3.81	0.00594	-1.43	0.04864	-1.66	0.02466
ZNF439	109	-4.5	0	-1.55	0.00417	-2.87	0
ZNF44	729	-2.45	0.00102	-1.05	0.014	-0.02	0.93894
ZNF440	202	-3.49	0.00014	-2.94	0	-0.09	0.74188
ZNF467	57	-2.53	0.00093	-2.21	2e-05	0.21	0.44223
ZNF470	55	-2.89	0.00927	-0.31	0.11803	-0.36	0.07575
ZNF496	718	-1.15	0.0013	0.53	0.01083	-1.71	0
ZNF497	40	-2.03	0.00162	-0.24	0.49003	-1.38	9e-05
ZNF503	20	-4.35	0.006	-0.28	0.10169	-0.01	0.96243
ZNF516	419	-5.71	0	-2.61	0.00012	-1.69	0.01201
ZNF518B	1319	-2.63	0	-0.36	0.25306	-1.15	0.00194
ZNF530	191	-1.54	6e-05	-1.23	0	-0.18	0.52488
ZNF542P	88	-3.89	0.00627	-3.64	0.00012	-0.09	0.57713
ZNF549	301	-3.55	1e-05	-1.23	0.00967	-0.24	0.33159
ZNF551	474	-1.76	0	-0.24	0.40459	-1.12	6e-05
ZNF563	42	-3.15	0.00287	-2	0.00169	-1.83	0.00309
ZNF572	21	-7.4	0	-3.6	0.00109	-2.28	0.00118
ZNF595	175	-2.87	0.00052	-1.55	0.00225	-0.06	0.80521
ZNF610	16	-4.87	0.00226	-2.62	0.00751	-0.1	0.58501
ZNF618	149	-4.3	0	-4.36	0	0.46	0.1272
ZNF662	39	-7.6	0.00403	-0.07	0.76209	-5.89	1e-05
ZNF69	35	-5.54	9e-05	-3.8	3e-05	-1.22	0.04411
ZNF702P	54	-3.43	0.00746	-5.22	0	0.05	0.8127
ZNF772	61	-2.83	0.00464	-0.28	0.20501	-0.25	0.20028
ZNF780B	707	-0.9	0.00161	-0.81	0	-0.2	0.3009
ZNF786	258	-1.59	0.00143	-0.15	0.67685	-1.09	0.00047
ZNF815P	257	-1.65	0.00041	-0.51	0.05484	-1.07	0.0001
ZNF821	324	1.56	0	0.53	0.00217	0.8	2e-05
ZNF84	764	-0.81	0.00976	-0.48	0.01291	-0.27	0.20668
ZNF844	135	-5.5	0	-1.67	0.00745	-2.49	0.00058
ZNF846	188	-0.94	0.00774	0.27	0.2999	-0.81	0.00136
ZNF862	959	-0.82	0.00083	-0.5	0.00121	-0.23	0.20279
ZNF879	129	-2.77	9e-05	-2.77	0	0.07	0.83443
ZNF880	218	-2.44	0.00822	-2.19	9e-05	-0.1	0.66889
ZNF890P	30	-3.12	0.00504	-0.12	0.69832	-2.36	0.00187
ZNF891	545	-1.3	0.00257	-0.9	0.00051	-0.26	0.32756
ZNRF2P2	7	-8.56	0.00602	-6.09	0.00611	0.03	0.73644
ZSCAN18	319	-5.92	1e-05	-2.25	0.00271	-3.6	1e-05
ZSCAN25	154	-0.65	0.00764	0.1	0.62278	-0.63	0
ZSWIM8	2946	0.49	0.00192	0.24	0.00979	0.18	0.11017
ZYG11B	1401	-1.57	0.00048	-1.34	0	-0.17	0.53354
ABCC1	1752	0.28	0.42613	1.51	0	-0.92	4e-05
AC006064.5	9469	1.17	0.03713	-0.33	0.33238	1.58	3e-05
AC007342.4	24	-0.18	0.05178	0.08	0.74454	-7.07	5e-05
AC008764.1	39	-0.24	0.09264	0.04	0.60146	-0.14	0.00274
AC024075.1	22	0.01	0.58346	-0.01	0.07252	0.02	0
AC055839.2	327	-0.31	0.36481	0.17	0.45885	-0.65	0.0014
AC074050.3	19	-0.01	1	-0.02	0	0.01	0.00877
AC080038.1	54	-0.17	0.18938	0.22	0.31138	-6	0
AC117378.1	10	0.01	0.23647	-0.01	0.8178	0.01	0
AC119396.1	1273	-0.65	0.01585	-0.04	0.89988	-0.74	8e-05
AC138696.1	29	0.01	0.28733	0.01	0.63101	0.01	0.00949
ADGRG5	1553	0.99	0.01287	-0.02	0.9533	1.3	0
AGPAT4	1834	-0.23	0.599	-1.75	0	1.52	0
AHNAK	107633	0.68	0.02017	-0.2	0.40981	1.1	0
AKR1C1	28	-4.25	0.01103	-0.14	0.40224	-3.82	7e-05
AL138778.1	26	-2.17	0.04662	-0.01	0.97326	-3.72	0
AL591848.4	11	-0.83	0.13502	1.61	0.00654	-2.28	0.0004
ANXA1	12514	0.07	0.89808	-1.16	0	1.24	0
AP000904.1	40	1.09	0.07595	-0.46	0.18556	1.97	1e-05
AP001453.5	184	0.49	0.17328	-0.63	0.00425	0.91	0.00014
APMAP	4152	0.65	0.03896	-0.02	0.9472	0.68	0.00287
APOBEC3H	241	0.34	0.42225	-1.23	0.00152	2.03	0
ARHGAP12	237	0.52	0.09379	-0.16	0.46692	0.68	0.00023
ARHGAP20	32	0.25	0.44253	-3.74	5e-05	4.77	0
ARHGEF12	4309	0.72	0.1072	-0.49	0.14026	1.94	0
ARHGEF18	3544	-0.51	0.05097	0.06	0.81982	-0.76	1e-05
ARL5A	3369	0.35	0.14032	-0.3	0.08394	0.51	0.00284
ATP6V1F	579	0.3	0.28853	-0.26	0.02439	0.5	1e-05
B2M	214783	0.57	0.04811	-0.15	0.49175	0.74	4e-05
BCAP31	2464	0.38	0.30344	-0.28	0.17307	0.66	0.00045
BEX3	50	-2.87	0.0193	0.05	0.88367	-5.29	0
C1orf21	35	0.67	0.02393	0.16	0.48702	1.12	0
C1QTNF3	89	-1.13	0.01317	-0.08	0.81129	-0.77	0.00548
C20orf204	161	-1.09	0.07303	0.18	0.64691	-1.73	0.00024
CACNA2D2	1326	-0.29	0.49745	-1.8	0	1.42	0
CARHSP1	666	-0.43	0.19165	0.29	0.12084	-0.55	0.00354
CCDC126	374	0.84	0.02297	-0.08	0.78916	0.86	0.00032
CCDC141	534	-0.11	0.76444	4.63	0	-5.05	0
CD226	9027	0.55	0.10664	-0.34	0.16409	1.3	0
CD52	9197	0.08	0.87594	-1.04	4e-05	1.11	6e-05
CD99L2	629	-0.13	0.7602	-0.82	0.00022	0.42	0.08951
CDC42BPB	63	-2.68	0.01129	-0.12	0.69644	-2.55	0.00023
CERS6	437	-0.77	0.12822	1.16	0.01296	-2.88	0
CHIC2	1167	0.34	0.02722	0.04	0.82807	0.45	0.00041
CHP1	1587	0.46	0.06243	-0.03	0.90435	0.64	0
CHSY3	33	-0.31	0.15736	3.76	0.00017	-4.14	0.00025
CIAPIN1	644	-0.38	0.10082	0.31	0.00821	-0.62	0
CLIC1	4093	0.69	0.02388	-0.18	0.28429	0.72	0
COL11A2	69	-1.06	0.01746	0.34	0.29821	-1.35	2e-05
COL27A1	23	-0.41	0.03641	-0.1	0.78404	-3.54	0.00085
COL5A3	407	-0.18	0.08827	0.2	4e-05	-0.25	0.00047
COL6A3	75	-0.24	0.54988	2.63	0	-3.3	0
COMMD4	560	0.38	0.26513	-0.13	0.57493	0.8	2e-05
CORO1C	367	0.75	0.04592	0.23	0.46767	0.84	0.00757
CPD	5145	0.1	0.68801	-0.32	0.02033	0.63	0
CPNE2	72	-1.74	0.04928	-0.02	0.97962	-3.52	0
CRLF3	2875	-0.47	0.01001	0.04	0.7939	-0.59	0
CRTC3	1548	-0.18	0.49318	0.82	0	-1.03	0
CTSS	5318	0.45	0.06896	-0.05	0.8332	0.44	0.00189
CUEDC1	42	0.28	0.35463	-2.01	0.00399	3.31	0.0001
DAB2IP	44	-0.62	0.10218	0.83	0.09768	-3.91	0
DACT2	8	-0.02	0.35982	0.01	0.95864	-0.09	0.00053
DDX39A	4766	-0.26	0.31661	0.47	0	-0.22	0.07926
DDX39B	8422	-0.13	0.52153	0.19	0.13043	-0.4	0.00034
DENND6B	93	-1.03	0.05103	0.94	0.01449	-1.93	0
DESI2	1419	0.31	0.09447	-0.01	0.96186	0.45	3e-05
DMTN	184	0.03	0.95581	-2.03	3e-05	1.22	0.01304
DPH1	1153	-0.54	0.01087	-0.01	0.9731	-0.63	0
DUSP16	943	-0.95	0.06654	0.15	0.72191	-2.02	0
EIF2D	881	-0.4	0.04329	0.14	0.26336	-0.65	0
ELF4	1681	0.61	0.06059	-0.16	0.50623	0.74	0.00026
EMB	18102	0.51	0.0329	-0.23	0.18286	0.59	0.0002
ENOSF1	768	-0.59	0.11976	0.24	0.39545	-0.85	0.00132
FAAH2	31	-0.2	0.27745	0.14	0.3052	-4.65	2e-05
FAM129A	675	0.19	0.64644	-0.76	4e-05	0.79	9e-05
FBLN7	10	-0.45	0.02743	0.14	0.55923	-4.3	2e-05
FGFBP2	941	0.7	0.01223	0.13	0.57493	1.36	0
FOXRED1	275	-0.31	0.39184	0.27	0.17114	-0.71	0.00022
FRMPD3	419	0.98	0.04624	-0.52	0.05004	2.12	0
FTH1P22	305	0.84	0.11855	-1.55	0.00347	2.71	1e-05
GAB3	3706	0.89	0.03867	-0.09	0.79039	1.3	0
GALNT10	4631	0.43	0.06289	-0.75	0	1.04	0
GCLM	756	0.2	0.53393	-0.47	0.00168	0.74	0
GLUL	503	1.11	0.03397	0.12	0.73021	1.57	8e-05
GNAI3	5065	0.33	0.05909	0.2	0.26245	0.46	0.0044
GNLY	32625	-0.06	0.88878	-0.46	0.03723	1.89	0.0098
GNS	2561	-0.23	0.19343	-0.46	0	0.38	0.00037
GOLPH3	3184	0.23	0.37012	-0.04	0.85225	0.38	0.00239
GPR161	24	-0.07	0.61651	-4.31	0.00156	0.14	0.07169
HAGHL	424	-0.62	0.12615	0.64	0.00103	-0.98	0
HAVCR1	22	-0.52	0.03205	1.86	0.01445	-3.26	0.00052
HDAC11	334	0.11	0.79564	-2.65	0	1.9	0.0004
HDLBP	332	-0.33	0.31954	0.38	0.0389	-0.74	4e-05
HEATR5B	2928	0.48	0.02164	-0.12	0.41734	0.36	0.00547
HIPK2	2049	0.12	0.81195	1.95	0	-0.86	0.02041
HLA-DPB1	3339	1.35	0.01686	0.05	0.90485	1.17	0.00119
HLA-H	3367	0.75	0.05002	-0.3	0.25896	0.81	0.00171
ID3	52	-0.76	0.1052	0.54	0.06698	-3.75	0
IFNG-AS1	26	-0.38	0.04183	0.29	0.34524	-5.06	0
IL10RA	16384	0.28	0.42882	-0.8	0	0.77	4e-05
IL11RA	904	-0.65	0.03877	0.11	0.73093	-0.97	0
IL5RA	423	-0.29	0.41333	-6.72	0	4.45	0
ITGAM	10603	-0.22	0.65304	-2.18	0	1.89	0
ITGB2	24868	0.53	0.01944	-0.13	0.52063	0.75	0
ITPKB	5889	-0.77	0.06472	0.79	0.00776	-1.79	0
ITPKB-IT1	23	-1.45	0.01883	0.19	0.58704	-1.14	0.00232
JAKMIP1	1218	0.84	0.09111	0.07	0.86629	1.23	0.00191
JAKMIP2	1029	1	0.01245	-0.16	0.57493	1.3	0
JDP2	51	0.64	0.09082	-0.12	0.74224	1.74	0.00537
KCNAB2	84	0.46	0.11697	-0.23	0.23194	0.66	0.00017
KCNIP4	7	-0.01	0.02454	-0.02	0	0	0.10806
KLHL3	289	-1.29	0.03338	0.46	0.20116	-1.64	0.0004
KLHL36	2368	-0.42	0.0529	0.05	0.80692	-0.56	4e-05
KRT18	17	-0.34	0.04337	0.09	0.69574	-6.55	0
KRT73-AS1	30	-0.22	0.02189	0.07	0.68647	-7.34	0
KSR2	18	-0.28	0.04106	-0.02	0.97021	-4.58	8e-05
LCN10	12	-0.24	0.03664	-0.01	0.94144	-4.47	0.00055
LGMN	32	-0.35	0.24001	1.29	0.03511	-3.42	6e-05
LIMD2	8799	-0.65	0.01793	0.15	0.40201	-0.77	0
LIMS2	16	-0.3	0.02944	-0.01	0.98371	-4.16	0.00068
LINC00892	177	-0.03	0.93749	-6.05	0	4.94	6e-05
LINC01128	573	-0.25	0.49729	0.71	0.00019	-0.75	0.00027
LINC01624	15	-0.35	0.02404	0.37	0.1233	-6.2	0
MAGI2-AS3	25	-0.18	0.02994	-0.07	0.86782	-6.64	0
MAML2	1135	-0.55	0.20549	0.81	0.00257	-1.65	0
MIB2	960	-0.54	0.03236	0.17	0.36423	-0.66	1e-05
MIR4435-2HG	850	0.78	0.02738	-0.07	0.79141	1.22	0
MKRN3	125	-0.17	0.07716	0.45	0.00034	-0.18	0.00027
MMP28	40	-4.16	0.0143	0.04	0.82035	-7.83	0
MRRF	489	-0.57	0.03297	0.04	0.88447	-0.68	2e-05
MT-ND1	1113	-1.21	0.01982	-0.08	0.85448	-1.4	0.00028
MT-TD	34	-0.6	0.05813	-0.05	0.8839	-2.73	0.00057
MT-TM	42	-0.74	0.08731	-0.12	0.73093	-2.37	0.001
MT-TP	103	-1.15	0.05335	-0.08	0.85044	-2.1	0.00138
MT-TT	86	-1.04	0.06103	-0.04	0.93085	-2.16	0.0008
MVB12B	1833	0.77	0.04832	-0.2	0.48346	0.83	0.00185
MYC	520	-1.69	0.01419	-0.14	0.67607	-3.01	1e-05
NAA50	6445	0.33	0.14386	-0.19	0.15111	0.76	0
NAP1L2	421	0.07	0.84732	-2.72	0.00019	2.72	0.00087
NAT9	442	-0.63	0.01957	-0.03	0.9199	-0.94	0
NLRP1	7838	-0.35	0.16065	0.14	0.33812	-0.51	4e-05
NME4	209	0.03	0.95585	-1.6	0.00403	0.29	0.22227
NOL9	1354	-0.65	0.01754	-0.01	0.9784	-0.59	8e-05
NPAS2	29	-0.17	0.22517	2.6	0.0198	-7.22	0
NUAK2	546	0.64	0.20455	2.92	0	-1.46	0.00032
OSGEPL1	232	-0.5	0.07254	0.03	0.90147	-0.59	0.0002
PABPC1	9164	-0.63	0.04097	0.14	0.56889	-1.2	0
PABPC1L	230	-0.56	0.15419	0.6	0.01079	-1.21	0
PAICS	240	-0.72	0.09711	0.58	0.028	-1.41	0
PATL2	4468	0.42	0.31455	-0.47	0.15631	1.79	0.00111
PCSK5	319	-3.01	0.01042	0.61	0.18028	-3.47	0
PDE7B	14	0.03	0.83505	3.07	0.00228	-2.77	0.00385
PDZD4	5658	-0.96	0.10728	-4.24	0	2.4	8e-05
PIK3CD	7705	-0.41	0.04092	0.17	0.21656	-0.67	0
PITPNM2	339	-0.12	0.81461	2.34	0	-2.23	0
PLD6	88	-1.61	0.01909	0.44	0.21496	-1.97	2e-05
PNMA1	820	-0.65	0.0565	0.24	0.27062	-0.64	0.0013
POMGNT1	927	0.52	0.01539	0.03	0.84764	0.4	0.00033
PRIM1	233	-0.52	0.12353	0.1	0.71749	-0.69	0.00037
PRKAR1B	156	-0.87	0.07842	0.64	0.03607	-2.04	0
PRNP	3708	-0.33	0.18224	-1.08	0	0.66	0
PRR5L	3774	0.55	0.14111	-0.47	0.00836	1.37	0
PSTPIP1	3032	0.54	0.04247	-0.38	0.01812	0.67	3e-05
PTMS	200	1.48	0.0122	0.44	0.23996	1.43	0.00324
PTPN13	45	-0.21	0.10256	-0.06	0.83861	-5.25	0
RAB1B	2639	0.64	0.01042	-0.12	0.54348	0.61	3e-05
RAI1	587	0.11	0.80145	0.62	0.00167	-0.37	0.09425
RALA	250	-0.71	0.01952	-0.06	0.85259	-0.6	0.00756
RBM11	30	-5.11	0.03241	-0.08	0.7034	-5.83	0
RECQL5	437	-0.77	0.01452	0.1	0.70204	-0.83	1e-05
RGS1	12519	-0.18	0.71658	1.47	0.00021	-0.66	0.06557
RHOBTB2	295	-0.27	0.4254	0.74	0	-0.54	0.00226
RHOU	322	-0.27	0.50079	-3.92	0	2.05	1e-05
RNF149	4073	0.07	0.82758	-0.56	0	0.51	0
RNF157	553	-0.41	0.34075	1.75	7e-05	-2.4	0
RNF157-AS1	17	-2.68	0.01161	-0.23	0.47872	-2.72	1e-05
RPAP1	518	-0.29	0.3084	0.27	0.07261	-0.59	1e-05
S100A10	103	0.28	0.51459	-0.89	0.00053	1.14	4e-05
S100A11	179	0.44	0.32958	-0.81	0.00195	1.57	0
S100A4	7885	0.79	0.02865	-0.46	0.0241	1.39	0
S100A6	507	0.47	0.05253	-0.12	0.533	0.72	1e-05
SCARNA10	16281	1.16	0.03935	-0.3	0.39079	1.62	2e-05
SCARNA5	3002	0.94	0.05031	-0.42	0.18214	1.16	0.00041
SCP2	2597	0.76	0.04153	0.03	0.94089	0.93	0.00013
SDK1	17	-5.87	0.02468	-0.15	0.59242	-5.21	0.0001
SFMBT1	862	-0.61	0.04144	0.04	0.90052	-0.87	3e-05
SGTB	1506	-0.76	0.01347	0.04	0.89981	-0.96	0
SH3BGRL3	2857	0.37	0.26262	-0.19	0.36469	0.88	0
SLC10A3	891	0.28	0.3818	-0.23	0.33875	0.7	0.00172
SLC4A8	334	-0.12	0.82101	-1.31	9e-05	1.19	0.00094
SNHG1	5892	-0.59	0.02191	0.06	0.8006	-0.56	0.0002
SNHG32	2348	-0.65	0.01336	-0.01	0.9808	-0.9	0
SNRK	12816	-0.48	0.03382	0.15	0.31208	-0.37	0.00627
SNURF	119	-1.49	0.01041	0.03	0.94369	-1.79	0
SOS2	2312	0.49	0.02072	-0.16	0.29236	0.44	0.00132
SOX13	914	0.3	0.49903	-1.24	1e-05	1.62	0
SPPL2B	1499	-0.48	0.05895	0.03	0.8866	-0.75	0
SREBF1	1681	-0.12	0.74386	0.79	0.00138	-1.24	0
SRSF6	6758	-0.51	0.01803	0.18	0.22998	-0.49	0.0003
SSBP4	3815	0.51	0.06206	-0.07	0.75787	0.88	0
SSR4	2174	0.37	0.31547	-0.49	0.01627	0.61	0.0048
STARD5	130	-0.53	0.23216	0.43	0.20925	-1.11	0.00826
TAB2	2511	-0.61	0.0512	0.67	0.00021	-1.09	0
TARBP1	1144	-0.57	0.13584	0.4	0.12524	-1.21	0
TBRG4	176	-0.52	0.01133	-0.04	0.82251	-0.55	0
TCEA3	73	-4.39	0.01414	-0.05	0.85571	-5.31	0.00016
TET3	1187	-0.67	0.02388	0.58	0.0018	-1.02	0
TG	47	0.2	0.69349	2.96	0	-2.02	3e-05
THAP12	4741	0.33	0.03915	0	0.99499	0.35	0.00026
TIAM1	177	-2.14	0.01691	0.2	0.61524	-3.97	0
TIMD4	14	-0.2	0.20277	0.43	0.01886	-4.22	0.00036
TMC3-AS1	35	-0.95	0.08652	0.12	0.77273	-1.78	0
TMEM14A	162	0.18	0.70293	-0.57	0.04361	0.89	0.00342
TMEM258	649	0.13	0.55598	-0.43	0	0.31	0.00294
TMEM30B	99	-0.31	0.4805	1.12	0.00016	-1.9	0
TMEM59	3427	0.66	0.01599	0.01	0.97866	0.63	0.00011
TMPO	5111	-0.28	0.19618	0.13	0.42128	-0.6	0
TMX4	7742	0.44	0.06608	-0.15	0.27916	0.65	0
TNFRSF1B	10993	0.09	0.77733	-0.29	0.15167	0.77	4e-05
TNK1	52	-2.76	0.01748	-0.36	0.16929	-2.09	0.00734
TP53I11	538	1.56	0.01347	-0.21	0.56441	1.7	3e-05
TPRG1	504	0.55	0.16986	-1.8	0	1.95	0
TRAV16	13	-0.19	0.01547	-0.05	0.72096	-0.16	0.00916
TRAV2	62	-0.07	0.0255	0.11	0.36769	-0.18	0
TRDV2	30	-0.1	0.13385	0.14	0.12219	-5.24	0.00081
TRIM3	484	0.4	0.08872	-0.18	0.19895	0.68	0
TRNT1	729	0.54	0.06013	-0.66	0.00032	0.78	8e-05
TSHZ2	19	-0.17	0.25701	0.44	0.15475	-4.99	0
TSKS	13	-0.29	0.01218	0.05	0.69329	-3.99	0.00076
TSPAN2	946	1	0.02565	-0.06	0.87286	1.65	0
TTN	3847	-0.08	0.81511	3.86	0	-4.11	0
TXN	582	0.44	0.15697	-0.31	0.05895	0.83	0
VPS41	1431	0.32	0.15892	-0.11	0.48702	0.49	0.0005
VWA7	55	0.33	0.29151	-2.49	0.00104	1.18	0.04836
WDR27	495	-0.82	0.01452	-0.01	0.97201	-0.85	4e-05
WDTC1	2567	-0.34	0.1018	-0.83	0	0.5	0
YWHAQ	8858	0.28	0.42241	-0.61	9e-05	1.01	0
ZBTB25	1794	-0.58	0.01391	-0.01	0.96334	-0.68	0
ZBTB7B	1565	0.82	0.02005	-0.42	0.05347	0.98	1e-05
ZFYVE28	2412	0.14	0.70904	-0.53	0.00142	1.1	0
ZNF280C	245	0.57	0.04963	-0.26	0.32248	0.77	0.00217
ZNF419	274	-1.18	0.01129	0.12	0.72724	-1.43	0
ZNF507	1215	-0.23	0.34455	0.45	0.00299	-0.52	0.00126
ZNF512	877	-0.01	0.986	0.54	7e-05	-0.54	0.00018
ZNF671	365	-0.76	0.10457	0.52	0.09983	-1.37	4e-05
ZNF7	442	-0.25	0.44241	0.34	0.08832	-0.51	0.00997
ZNF768	111	-0.88	0.05838	0.05	0.91518	-1.22	0.00286
ZNF776	588	-0.86	0.01124	0.25	0.28637	-1.44	0
ZNF876P	165	0.69	0.17147	-1.36	0.00753	2	0.00065
ZNRF2	1688	0.57	0.0268	0.06	0.77553	0.69	0
ZSWIM5	260	-0.41	0.35775	-2.43	0	1.24	5e-05
AC005618.4	21	0.55	0.19827	-0.76	0.06908	2.35	0.00032
AC021613.1	32	-0.05	0.8456	-5.23	1e-05	0.22	0.04178
AC022149.1	688	-0.26	0.57023	-1.72	0	1.48	1e-05
AC058791.1	127	0.22	0.24347	-0.22	0.16551	3.77	0.00025
AC097534.2	87	1.25	0.02224	-0.56	0.13875	1.66	0.00036
AC100786.1	46	0.46	0.27393	-1.25	0.01175	1.96	0.001
AC106791.1	122	-0.16	0.74507	1.27	0.00185	-0.61	0.09683
AC110285.2	37	0.16	0.0729	0.12	0.42067	0.24	0.00065
AC110285.6	10	-0.05	0.70768	-0.16	0.00048	0.14	0.02639
AC239800.1	24	0.01	0.19398	-0.02	0.71227	0.02	4e-05
AC246817.1	46	-0.01	0.61202	6.92	2e-05	-0.12	1e-05
ACBD5	2145	0.66	0.01792	-0.06	0.81194	0.49	0.00395
ACOT11	29	-0.11	0.81542	-2.04	0.00096	0.85	0.06825
ACTR1A	1913	0.43	0.01254	0	0.98402	0.35	0.00576
AKAP5	489	-0.03	0.90327	3.26	1e-05	-2.47	0.0011
AL022067.1	114	0.62	0.15973	-0.25	0.42222	0.92	0.00395
AL354793.1	7	0.19	0.30809	-1.48	0.03719	2.76	0.00455
ANKRD29	20	-0.35	0.25827	-5.36	0	3.11	9e-05
ANO10	222	-0.7	0.09088	-1.46	4e-05	0.66	0.06012
ARAP2	13272	0.35	0.12314	-0.2	0.24495	0.46	0.00259
ARF3	2978	0.19	0.54927	-0.28	0.10387	0.47	0.00518
ARF6	10749	0.46	0.03277	0.2	0.18175	0.38	0.00585
ARHGEF4	46	-0.4	0.18675	0.07	0.79699	-4.73	0
ATM	24578	-0.63	0.02743	-0.06	0.8061	-0.59	0.00021
ATP6V0B	101	0.32	0.13189	-0.01	0.95967	0.42	7e-05
B4GALT3	1216	0.47	0.03594	-0.09	0.6043	0.39	0.00366
BEND5	20	-0.26	0.03896	-0.03	0.89397	-4.82	0.00221
BHLHE40	11974	0.15	0.74796	0	0.99302	1	0.0023
BHLHE40-AS1	332	1.09	0.01258	0.21	0.53688	0.93	0.00883
BTD	383	0.84	0.02733	-0.04	0.90221	0.8	0.00049
C16orf87	612	0.56	0.01243	0.07	0.69322	0.54	0.00014
C1orf122	421	0.67	0.0113	0.02	0.93762	0.48	0.00782
C1QL3	8	-0.03	0.20726	0.04	0.12808	-0.04	0.00178
CA2	18	-0.41	0.02367	-0.09	0.73021	-2.83	0.00226
CAPNS1	3055	0.33	0.28297	-0.18	0.34517	0.54	0.00074
CASC4	4398	0.39	0.0453	-0.03	0.87359	0.42	0.00039
CD2	4182	0.05	0.91538	-0.87	4e-05	0.67	0.00353
CD320	1222	0.46	0.30675	-0.68	0.03246	1.34	0.0003
CD4	143	0.19	0.6004	-3.5	1e-05	4.42	0
CDHR3	87	0.26	0.58055	1.95	0.0001	-1.26	0.01415
CHMP4A	176	0.46	0.15457	-0.21	0.2617	0.68	3e-05
CLN5	227	-0.21	0.6096	0.66	0.03647	-1.23	0.00019
CLSTN3	2824	0.88	0.0303	-0.11	0.7174	1.31	1e-05
COL5A2	36	0.02	0.96579	2.62	0.00409	-2.63	0.00548
CRBN	3504	0	0.99119	-0.48	0	0.43	0.00018
CRIP1	2745	0.25	0.53741	-0.46	0.01616	0.94	0
CRTAP	1525	0.47	0.14756	-0.4	0.04393	0.62	0.00204
CRYBG1	6302	0.35	0.28993	-0.29	0.13443	0.57	0.00215
CSPG4P12	48	-0.08	0.86883	-2.82	0	2.17	0.00032
CTSC	4142	0.45	0.2049	-0.15	0.48234	0.66	0.00037
DHRS7	2342	0.49	0.07382	0	0.99543	0.57	0
DKK3	46	-0.27	0.10975	-0.01	0.97806	-4.26	0.00101
DNHD1	1177	-0.2	0.62931	0.39	0.07389	-0.7	0.00131
DNMT1	3139	-0.45	0.03403	0.08	0.67986	-0.4	0.00277
DUSP8	1584	0.53	0.19446	-0.19	0.50663	1.19	1e-05
DYNLT3	1081	0.08	0.84826	-0.77	0.00173	0.42	0.11009
EGR3	125	-0.26	0.48519	0.49	0.17063	-1.87	0.00088
EMC7	577	0.48	0.05105	0.16	0.38401	0.5	0.00308
EPHX4	71	-0.98	0.11987	-6.01	0	2.53	0.00013
ERBIN	12335	0.48	0.01087	0.18	0.1126	0.3	0.00872
ERLEC1	1393	0.21	0.38812	-0.12	0.32066	0.37	0.00047
ETHE1	333	0.15	0.70274	-0.46	0.00885	0.48	0.01014
FAM110A	260	-0.17	0.71074	0.66	0.00143	-0.36	0.12363
FKBP1B	61	0.35	0.42501	-0.4	0.18214	1.91	0.00071
FRY	817	-1.38	0.02186	-1.97	0	1.23	0.00708
FUS	2542	-0.04	0.92889	0.49	2e-05	-0.46	0.00027
GALNT6	785	-0.16	0.72577	-1.99	0	1.17	0.00105
GPR146	28	-1.78	0.03294	0.06	0.89568	-1.77	0.00314
GTF3C1	7031	-0.24	0.55972	0.84	0.0008	-0.3	0.25688
HIGD1A	940	0.34	0.26065	-0.02	0.93181	0.4	0.00888
HIST1H3B	370	-0.71	0.18205	0.68	0.08198	-1.48	0.00816
HIST1H4B	851	-0.76	0.04144	-0.05	0.88665	-0.78	0.00274
HIVEP1	1115	-0.2	0.68323	1.03	0.00036	-1.08	0.00058
HYLS1	209	0.08	0.86674	-0.48	0.04068	0.96	0.00014
IFNGR2	87	-1.76	0.01916	0.1	0.80879	-2.31	0
IKZF2	4711	0.13	0.68101	4.44	0	-3.34	0
ITGB1	22338	-0.16	0.75163	-1.61	0	1.52	0
KAT2B	5478	-0.19	0.58331	-0.82	0.0001	0.53	0.02132
KCNB1	29	-0.22	0.01225	0.07	0.79953	-0.16	0.00241
KCNN4	286	-0.28	0.13631	0.33	0.20995	-2.24	0.00528
KCNQ1OT1	1066	0.13	0.80641	0.91	0.00107	-0.26	0.36616
KIF1B	1094	0.36	0.3084	-0.21	0.38093	0.8	0.00016
LINC002481	716	0.14	0.78169	-0.82	0.00306	1.17	0.0001
LINC02446	1903	0.33	0.3635	3.08	0.00061	-1.82	0.02433
LRFN3	174	-0.16	0.70515	-1.31	0	0.62	0.00775
LTB4R	1648	-0.39	0.05195	-1.15	0	0.62	0.00045
MAP3K8	2841	0.42	0.34855	-0.5	0.09054	1.01	0.00199
MARCH2	655	0.53	0.06626	-0.05	0.84906	0.5	0.00683
MARF1	2192	-0.51	0.01651	0	0.98423	-0.46	0.00031
MARK4	649	0.61	0.01002	-0.03	0.90978	0.62	0.00189
MDFIC	4224	-0.24	0.59514	-1.2	4e-05	0.49	0.09027
MGST3	492	0.05	0.92385	-0.61	0.00024	0.59	0.00114
MIGA2	1581	-0.34	0.10565	0.03	0.85983	-0.35	0.00153
MRPS25	840	-0.65	0.01944	-0.02	0.94922	-0.76	2e-05
MSL3	2108	-0.39	0.12152	0.04	0.87584	-0.58	0.00016
MYB	53	-0.51	0.03044	-0.05	0.89436	-3.82	0.00014
MYL12A	11265	0.61	0.0457	0.01	0.97326	0.49	0.00499
MYL12B	6145	0.47	0.06608	0.05	0.83992	0.5	0.00132
NCAM1	1548	-0.52	0.16986	-4.33	0	2.94	0.00031
NDST1	60	0.07	0.82684	-2.63	0	1.46	0.00669
NDUFA6-DT	338	-0.33	0.14331	0.05	0.85364	-0.48	0.00335
NSUN5P2	403	-0.61	0.04702	0.07	0.84887	-0.83	0.00132
OR7M1P	17	-1.44	0.03862	0.07	0.86433	-1.9	0.00011
OSTM1	2164	0.37	0.12609	-0.03	0.90177	0.44	0.00114
P2RY11	211	-0.39	0.36132	0.65	0.01879	-1.11	0.00015
PATZ1	1573	-0.25	0.40803	0.43	0.00347	-0.55	0.00025
PCBP2	3854	0.13	0.71372	0.49	0.00148	-0.45	0.0077
PCTP	190	0.37	0.35	-0.14	0.66352	0.8	0.00517
PES1	826	-0.67	0.01144	0.05	0.81206	-0.55	0.00019
PLEKHA7	51	-3.34	0.01066	-0.32	0.35399	-3.35	1e-05
PLOD3	636	0.18	0.61181	-0.34	0.04599	0.66	0.00014
PNPLA7	118	-0.88	0.08354	0.61	0.09289	-1.34	0.00136
PPP3CA	1975	0.28	0.15457	-0.19	0.13535	0.44	0.00018
PRSS23	5648	0.85	0.07669	0.43	0.13767	1.49	0
PTRH1	265	1.07	0.01263	-0.01	0.98253	0.79	0.00416
RAB11FIP5	2913	1.1	0.02485	0.21	0.5245	1.29	6e-05
RALB	541	0.32	0.40817	-0.31	0.06871	0.76	1e-05
RAP1GDS1	1383	0.57	0.02614	0.03	0.89886	0.51	0.00361
RELL1	1563	-0.28	0.52473	-1.24	1e-05	0.84	0.00667
RMI2	23	-2.18	0.0357	0.05	0.8949	-2.69	7e-05
RNF216	4012	-0.39	0.02137	0.01	0.92495	-0.36	0.00011
RNU5E-1	51	-0.02	0.94469	-0.21	0.00492	0.12	0.03633
RPS26P43	16	0.02	0.91686	0.5	0.17558	-2.35	0.00105
SAMD3	5334	0.58	0.10598	-0.3	0.15115	0.84	2e-05
SCCPDH	308	-0.32	0.40852	1.44	0.00272	-1.66	0.00146
SDHAP3	312	-0.11	0.81824	1.05	0.00072	-1.32	6e-05
SELENOT	2975	0.45	0.10297	0.14	0.45461	0.54	0.0008
SERTAD2	1131	0.05	0.90778	1	0	-0.4	0.04716
SFI1	3147	-0.36	0.16928	0.12	0.48702	-0.6	1e-05
SIGLEC9	290	-0.42	0.3635	-2.63	0	2.09	7e-05
SLC25A24	1313	0.56	0.03861	0.01	0.97508	0.58	0.00044
SLC35C1	400	0.47	0.15404	-0.49	0.0117	0.65	0.00189
SLC46A1	19	-2.33	0.01382	-0.12	0.72115	-2.62	0
SMIM4	94	0.22	0.64202	0.79	0.00056	-0.67	0.00802
SPN	1047	0.29	0.32371	-0.34	0.02604	0.55	0.00028
[truncated: 2,065 more rows]
