# Supplementary material for: Transcriptomic landscape of CD8+ and CD4 + T-LGL leukemia revealed the distinct impact of STAT3 and STAT5B activating mutations
Source: Leukemia. 2025 Jul 28;39(10):2364–74. doi: 10.1038/s41375-025-02708-1 (PMC12463674; doi:10.1038/s41375-025-02708-1)
Supplement: Supplementary file 6 — Suppl_table_5_rev [file 41375_2025_2708_MOESM6_ESM.xlsx]

## Sheet: Suppl_table_5
Supplementary Table 5. Characteristics and molecular data of the three T-LGLL patients with CD8+ STSAT5B mutated and aggressive disease included in PIM1 expression analysis.
PATIENT CODE	A1	A2	A3
Sex/Age	M/76	M/71	M/67
T-LGLL	CD8+	CD8+	CD8+
Immunophenotype of the T-LGL clone	CD16-/CD56+/CD57-	CD16-/CD56+/CD57-	CD16-/CD56+/CD57-
STAT3	WT	WT	WT
STAT5B	STAT5B V712E, T628S, Y665F, N642H	STAT5B N642H	STAT5B I704L
WBC (109/L)	77	10.30	167.7
ALC (109/L)	74	9	158
T-LGL (109/L)	73	8.7	153
ANC (109/L)	3.09	02:06:00	07:55:00
Hb g/L	155	151	96
PLT (109/L)	60	145	39
Clinical manifestations	B symptoms, epatosplenomegaly	B symptoms, organomegaly	B symptoms, organomegaly
Overall survival	22 months	5 months	3 months
Note: ALC: absolute lymphocyte count, ANC: absolute neutrophil count, C: clonal, CD: Cluster of differentiation, Hb: hemoglobin, M: male, PLT: platelets, STAT3: Signal transducer and activator of transcription 3, STAT5B: Signal transducer and activator of transcription 5B. T-LGL: T-Large Granular Lymphocytes, WBC: white blood count, WT: Wild type.
